# Supplementary material for: Potassium N-bromo-2-methyl­benzene­sulfonamidate sesquihydrate
Source: Acta Crystallogr Sect E Struct Rep Online. 2011 Jul 2;67(Pt 8):m1015. doi: 10.1107/S1600536811025153 (PMC3212111; doi:10.1107/S1600536811025153)
Supplement: Supplementary file 1 [file e-67-m1015-sup1.cif]

##############################################################################
#                                                                            #
# This CIF contains the data in a paper accepted for publication in          #
# Acta Crystallographica Section E. It conforms to the requirements of       #
# Notes for Authors for Acta Crystallographica Section E, and has been       #
# peer reviewed under the auspices of the IUCr Commission on Journals.       #
#                                                                            #
# Full details of the Crystallographic Information File format               #
# are given in the paper "The Crystallographic Information File (CIF):       #
# a New Standard Archive File for Crystallography" by S. R. Hall, F. H.      #
# Allen and I. D. Brown [Acta Cryst. (1991), A47, 655-685].                  #
#                                                                            #
# The current version of the core CIF dictionary is obtainable from          #
# ftp://ftp.iucr.org/pub/cif_core.dic.                                       #
#                                                                            #
# Software is freely available for graphical display of the structure(s)     #
# in this CIF. For information consult the CIF software page                 #
# http://www.iucr.org/resources/cif/software.                                #
#                                                                            #
# This file may be used for bona fide research purposes within the           #
# scientific community so long as proper attribution is given to the journal # 
# article from which it was obtained.                                        #
#                                                                            #
##############################################################################
data_I
_audit_creation_method     SHELXL-97
_chemical_name_systematic
;
Potassium <i>N</i>-bromo-2-methylbenzenesulfonamidate sesquihydrate
;
_chemical_name_common     ?
_chemical_formula_moiety     'K +, C7 H7 Br N O2 S -, 1.5(H2 O)'
_chemical_formula_sum     'C7 H10 Br K N O3.5 S'
_chemical_formula_iupac     'K +, C7 H7 Br N O2 S -, 1.5H2 O'
_chemical_formula_weight     315.23
_chemical_melting_point     ?
_symmetry_cell_setting     orthorhombic
_symmetry_space_group_name_H-M     'F d d 2 '
_symmetry_space_group_name_HALL     'F 2 -2d '
loop_
    _symmetry_equiv_pos_as_xyz
    'x, y, z'
    '-x, -y, z'
    '-x+1/4, y+1/4, z+1/4'
    'x+3/4, -y+3/4, z+1/4'
    'x, y+1/2, z+1/2'
    '-x, -y+1/2, z+1/2'
    '-x+1/4, y+3/4, z+3/4'
    'x+3/4, -y+5/4, z+3/4'
    'x+1/2, y, z+1/2'
    '-x+1/2, -y, z+1/2'
    '-x+3/4, y+1/4, z+3/4'
    'x+5/4, -y+3/4, z+3/4'
    'x+1/2, y+1/2, z'
    '-x+1/2, -y+1/2, z'
    '-x+3/4, y+3/4, z+1/4'
    'x+5/4, -y+5/4, z+1/4'
_cell_length_a     12.271(2)
_cell_length_b     55.017(6)
_cell_length_c     6.9040(10)
_cell_angle_alpha     90.00
_cell_angle_beta     90.00
_cell_angle_gamma     90.00
_cell_volume     4661.0(11)
_cell_formula_units_Z     16
_cell_measurement_reflns_used     5298
_cell_measurement_theta_min     2.77
_cell_measurement_theta_max     27.88
_cell_measurement_temperature     293(2)
_exptl_crystal_description     Prism
_exptl_crystal_colour     yellow
_exptl_crystal_size_max     0.42
_exptl_crystal_size_mid     0.42
_exptl_crystal_size_min     0.30
_exptl_crystal_density_diffrn     1.797
_exptl_crystal_density_meas     ?
_exptl_crystal_density_method     'not measured'
_exptl_crystal_F_000     2512
_exptl_absorpt_coefficient_mu     4.051
_exptl_absorpt_correction_type     multi-scan
_exptl_absorpt_process_details
;
(CrysAlis RED; Oxford Diffraction, 2009)
;
_exptl_absorpt_correction_T_min     0.2810
_exptl_absorpt_correction_T_max     0.3762
_exptl_special_details
;
;
_diffrn_ambient_temperature     293(2)
_diffrn_radiation_type     MoK\a
_diffrn_radiation_wavelength     0.71073
_diffrn_radiation_source     'fine-focus sealed tube'
_diffrn_radiation_monochromator     graphite
_diffrn_measurement_device_type
;
Oxford Diffraction Xcalibur diffractometer with Sapphire CCD detector
;
_diffrn_measurement_method
;
Rotation method data acquisition using \w
;
_diffrn_detector_area_resol_mean     ?
_diffrn_reflns_number     7816
_diffrn_reflns_av_R_equivalents     0.0471
_diffrn_reflns_av_sigmaI/netI     0.0476
_diffrn_reflns_theta_min     2.96
_diffrn_reflns_theta_max     26.37
_diffrn_reflns_theta_full     26.37
_diffrn_measured_fraction_theta_max     0.999
_diffrn_measured_fraction_theta_full     0.999
_diffrn_reflns_limit_h_min     -15
_diffrn_reflns_limit_h_max     15
_diffrn_reflns_limit_k_min     -61
_diffrn_reflns_limit_k_max     68
_diffrn_reflns_limit_l_min     -8
_diffrn_reflns_limit_l_max     8
_diffrn_standards_number     ?
_diffrn_standards_interval_count     ?
_diffrn_standards_interval_time     ?
_diffrn_standards_decay_%     0
_refine_special_details
;
Refinement of <i>F</i>^2^ against ALL reflections. The weighted <i>R</i>-factor
<i>wR</i> and goodness of fit <i>S</i> are based on <i>F</i>^2^, conventional
<i>R</i>-factors <i>R</i> are based on <i>F</i>, with <i>F</i> set to zero for
negative <i>F</i>^2^. The threshold expression of <i>F</i>^2^ >
\s(<i>F</i>^2^) is used only for calculating <i>R</i>-factors(gt) <i>etc</i>.
and is not relevant to the choice of reflections for refinement.
<i>R</i>-factors based on <i>F</i>^2^ are statistically about twice as large
as those based on <i>F</i>, and <i>R</i>- factors based on ALL data will be
even larger.
;
_reflns_number_total     2358
_reflns_number_gt     2140
_reflns_threshold_expression     I>2\s(I)
_refine_ls_structure_factor_coef     Fsqd
_refine_ls_matrix_type     full
_refine_ls_R_factor_all     0.0549
_refine_ls_R_factor_gt     0.0482
_refine_ls_wR_factor_gt     0.1074
_refine_ls_wR_factor_ref     0.1121
_refine_ls_goodness_of_fit_ref     1.134
_refine_ls_restrained_S_all     1.133
_refine_ls_number_reflns     2358
_refine_ls_number_parameters     142
_refine_ls_number_restraints     4
_refine_ls_hydrogen_treatment     mixed
_refine_ls_weighting_scheme     calc
_refine_ls_weighting_details
        'calc w=1/[\s^2^(Fo^2^)+(0.0467P)^2^+17.9942P] where P=(Fo^2^+2Fc^2^)/3'
_atom_sites_solution_hydrogens     geom
_atom_sites_solution_primary     direct
_atom_sites_solution_secondary     difmap
_refine_ls_shift/su_max     0.002
_refine_ls_shift/su_mean     0.000
_refine_diff_density_max     0.684
_refine_diff_density_min     -0.569
_refine_ls_extinction_method     none
_refine_ls_extinction_coef     ?
_refine_ls_abs_structure_details     'Flack (1983), 1060 Friedel pairs'
_refine_ls_abs_structure_Flack     -0.002(14)
loop_
    _atom_type_symbol
    _atom_type_description
    _atom_type_scat_dispersion_real
    _atom_type_scat_dispersion_imag
    _atom_type_scat_source
    'C' 'C' 0.0033 0.0016
                         'International Tables Vol C Tables 4.2.6.8 and 6.1.1.4'
    'H' 'H' 0.0000 0.0000
                         'International Tables Vol C Tables 4.2.6.8 and 6.1.1.4'
    'Br' 'Br' -0.2901 2.4595
                         'International Tables Vol C Tables 4.2.6.8 and 6.1.1.4'
    'K' 'K' 0.2009 0.2494
                         'International Tables Vol C Tables 4.2.6.8 and 6.1.1.4'
    'N' 'N' 0.0061 0.0033
                         'International Tables Vol C Tables 4.2.6.8 and 6.1.1.4'
    'O' 'O' 0.0106 0.0060
                         'International Tables Vol C Tables 4.2.6.8 and 6.1.1.4'
    'S' 'S' 0.1246 0.1234
                         'International Tables Vol C Tables 4.2.6.8 and 6.1.1.4'
_computing_data_collection
;
CrysAlis CCD (Oxford Diffraction, 2009)
;
_computing_cell_refinement
;
CrysAlis RED (Oxford Diffraction, 2009)
;
_computing_data_reduction
;
CrysAlis RED (Oxford Diffraction, 2009)
;
_computing_structure_solution     'SHELXS97 (Sheldrick, 2008)'
_computing_structure_refinement     'SHELXL97 (Sheldrick, 2008)'
_computing_molecular_graphics     'PLATON (Spek, 2009)'
_computing_publication_material     'SHELXL97 (Sheldrick, 2008)'
loop_
    _atom_site_type_symbol
    _atom_site_label
    _atom_site_fract_x
    _atom_site_fract_y
    _atom_site_fract_z
    _atom_site_U_iso_or_equiv
    _atom_site_adp_type
    _atom_site_calc_flag
    _atom_site_refinement_flags
    _atom_site_occupancy
    _atom_site_symmetry_multiplicity
    _atom_site_disorder_assembly
    _atom_site_disorder_group
    Br Br1 -0.06968(5) 0.066623(13) 0.49885(10) 0.0532(2) Uani d . 1 1 . .
    K K1 0.15329(9) -0.00653(2) 1.01716(18) 0.0354(3) Uani d . 1 1 . .
    S S1 0.09151(10) 0.04335(2) 0.73436(19) 0.0285(3) Uani d . 1 1 . .
    O O1 0.0096(3) 0.03331(7) 0.8626(6) 0.0411(10) Uani d . 1 1 . .
    O O2 0.1906(3) 0.02885(7) 0.7241(7) 0.0395(9) Uani d . 1 1 . .
    O O3 0.2761(4) -0.03137(8) 0.7404(8) 0.0441(10) Uani d D 1 1 . .
    H H31 0.234(5) -0.0403(11) 0.683(9) 0.053 Uiso d D 1 1 . .
    H H32 0.314(5) -0.0400(11) 0.807(9) 0.053 Uiso d D 1 1 . .
    O O4 0.0000 0.0000 1.3142(9) 0.0507(17) Uani d SD 1 2 . .
    H H41 0.031(6) 0.0087(12) 1.388(9) 0.061 Uiso d D 1 1 . .
    N N1 0.0555(3) 0.04649(9) 0.5166(7) 0.0361(11) Uani d . 1 1 . .
    C C1 0.1275(5) 0.07197(11) 0.8363(8) 0.0334(12) Uani d . 1 1 . .
    C C2 0.2037(4) 0.08730(11) 0.7475(11) 0.0401(13) Uani d . 1 1 . .
    C C3 0.2281(6) 0.10908(13) 0.8424(12) 0.0561(19) Uani d . 1 1 . .
    H H3 0.2786 0.1196 0.7877 0.067 Uiso calc R 1 1 . .
    C C4 0.1789(6) 0.11525(14) 1.0151(14) 0.070(2) Uani d . 1 1 . .
    H H4 0.1968 0.1298 1.0760 0.084 Uiso calc R 1 1 . .
    C C5 0.1040(7) 0.10007(15) 1.0968(12) 0.064(2) Uani d . 1 1 . .
    H H5 0.0700 0.1045 1.2120 0.077 Uiso calc R 1 1 . .
    C C6 0.0784(5) 0.07831(11) 1.0103(10) 0.0427(14) Uani d . 1 1 . .
    H H6 0.0284 0.0679 1.0680 0.051 Uiso calc R 1 1 . .
    C C7 0.2617(6) 0.08176(15) 0.5606(11) 0.0579(19) Uani d . 1 1 . .
    H H7A 0.2225 0.0889 0.4546 0.070 Uiso calc R 1 1 . .
    H H7B 0.2656 0.0645 0.5428 0.070 Uiso calc R 1 1 . .
    H H7C 0.3341 0.0884 0.5651 0.070 Uiso calc R 1 1 . .
loop_
    _atom_site_aniso_label
    _atom_site_aniso_U_11
    _atom_site_aniso_U_22
    _atom_site_aniso_U_33
    _atom_site_aniso_U_12
    _atom_site_aniso_U_13
    _atom_site_aniso_U_23
    Br1 0.0458(3) 0.0596(4) 0.0542(4) 0.0077(3) -0.0059(3) 0.0155(4)
    K1 0.0369(6) 0.0350(7) 0.0342(6) 0.0050(5) -0.0057(6) -0.0007(5)
    S1 0.0349(6) 0.0215(6) 0.0292(6) 0.0011(5) 0.0023(6) 0.0019(5)
    O1 0.047(2) 0.035(3) 0.041(2) -0.0050(19) 0.0112(18) 0.0067(19)
    O2 0.044(2) 0.032(2) 0.043(2) 0.0123(18) 0.007(2) 0.008(2)
    O3 0.054(2) 0.036(2) 0.042(2) 0.0000(19) -0.003(2) -0.002(2)
    O4 0.078(5) 0.042(4) 0.032(3) -0.018(3) 0.000 0.000
    N1 0.041(2) 0.037(3) 0.031(2) 0.006(2) -0.006(2) -0.008(2)
    C1 0.038(3) 0.031(3) 0.031(3) 0.006(2) -0.009(2) 0.002(2)
    C2 0.040(3) 0.032(3) 0.048(3) -0.001(2) -0.009(3) 0.005(3)
    C3 0.063(4) 0.035(4) 0.070(5) -0.010(3) -0.023(4) 0.003(4)
    C4 0.084(5) 0.044(5) 0.081(6) 0.001(4) -0.030(5) -0.024(4)
    C5 0.089(6) 0.051(5) 0.053(4) 0.021(4) -0.011(4) -0.016(4)
    C6 0.054(3) 0.042(3) 0.032(3) 0.012(3) -0.007(3) -0.011(3)
    C7 0.065(4) 0.057(5) 0.051(4) -0.020(4) -0.001(3) 0.008(3)
_geom_special_details
;
All e.s.d.'s (except the e.s.d. in the dihedral angle between two l.s. planes)
are estimated using the full covariance matrix. The cell e.s.d.'s are taken
into account individually in the estimation of e.s.d.'s in distances, angles
and torsion angles; correlations between e.s.d.'s in cell parameters are only
used when they are defined by crystal symmetry. An approximate (isotropic)
treatment of cell e.s.d.'s is used for estimating e.s.d.'s involving l.s.
planes.
;
loop_
    _geom_bond_atom_site_label_1
    _geom_bond_atom_site_label_2
    _geom_bond_site_symmetry_2
    _geom_bond_distance
    _geom_bond_publ_flag
    Br1 N1 . 1.897(4) ?
    K1 O2 10 2.687(4) ?
    K1 O1 2 2.703(4) ?
    K1 O3 10 2.734(5) ?
    K1 O3 . 2.791(5) ?
    K1 O4 . 2.806(5) ?
    K1 O2 . 2.845(4) ?
    K1 O1 . 3.009(4) ?
    K1 S1 . 3.4522(17) ?
    K1 H32 . 3.06(7) ?
    K1 H41 . 3.08(7) ?
    S1 O1 . 1.448(4) ?
    S1 O2 . 1.456(4) ?
    S1 N1 . 1.577(5) ?
    S1 C1 . 1.780(6) ?
    O1 K1 2 2.703(4) ?
    O2 K1 10_554 2.687(4) ?
    O3 K1 10_554 2.734(5) ?
    O3 H31 . 0.81(2) ?
    O3 H32 . 0.81(2) ?
    O4 K1 2 2.806(5) ?
    O4 H41 . 0.80(2) ?
    C1 C6 . 1.388(9) ?
    C1 C2 . 1.401(8) ?
    C2 C3 . 1.398(9) ?
    C2 C7 . 1.505(10) ?
    C3 C4 . 1.379(12) ?
    C3 H3 . 0.93 ?
    C4 C5 . 1.364(12) ?
    C4 H4 . 0.93 ?
    C5 C6 . 1.375(10) ?
    C5 H5 . 0.93 ?
    C6 H6 . 0.93 ?
    C7 H7A . 0.96 ?
    C7 H7B . 0.96 ?
    C7 H7C . 0.96 ?
loop_
    _geom_angle_atom_site_label_1
    _geom_angle_atom_site_label_2
    _geom_angle_atom_site_label_3
    _geom_angle_site_symmetry_1
    _geom_angle_site_symmetry_3
    _geom_angle
    _geom_angle_publ_flag
    O2 K1 O1 10 2 119.23(13) ?
    O2 K1 O3 10 10 79.79(13) ?
    O1 K1 O3 2 10 150.77(14) ?
    O2 K1 O3 10 . 75.84(15) ?
    O1 K1 O3 2 . 82.08(13) ?
    O3 K1 O3 10 . 126.03(8) ?
    O2 K1 O4 10 . 98.51(14) ?
    O1 K1 O4 2 . 82.10(12) ?
    O3 K1 O4 10 . 72.71(11) ?
    O3 K1 O4 . . 157.69(11) ?
    O2 K1 O2 10 . 125.18(8) ?
    O1 K1 O2 2 . 102.19(14) ?
    O3 K1 O2 10 . 80.10(15) ?
    O3 K1 O2 . . 76.18(13) ?
    O4 K1 O2 . . 122.68(10) ?
    O2 K1 O1 10 . 159.94(13) ?
    O1 K1 O1 2 . 79.85(15) ?
    O3 K1 O1 10 . 80.21(13) ?
    O3 K1 O1 . . 115.48(14) ?
    O4 K1 O1 . . 76.89(11) ?
    O2 K1 O1 . . 48.96(11) ?
    O2 K1 S1 10 . 145.14(11) ?
    O1 K1 S1 2 . 92.72(10) ?
    O3 K1 S1 10 . 77.42(11) ?
    O3 K1 S1 . . 96.92(11) ?
    O4 K1 S1 . . 99.45(7) ?
    O2 K1 S1 . . 24.37(8) ?
    O1 K1 S1 . . 24.70(8) ?
    O2 K1 H32 10 . 61.2(8) ?
    O1 K1 H32 2 . 87.8(13) ?
    O3 K1 H32 10 . 121.4(13) ?
    O3 K1 H32 . . 15.0(7) ?
    O4 K1 H32 . . 148.7(11) ?
    O2 K1 H32 . . 88.3(10) ?
    O1 K1 H32 . . 130.3(7) ?
    S1 K1 H32 . . 110.6(9) ?
    O2 K1 H41 10 . 91.7(14) ?
    O1 K1 H41 2 . 96.7(8) ?
    O3 K1 H41 10 . 58.6(8) ?
    O3 K1 H41 . . 164.7(15) ?
    O4 K1 H41 . . 14.6(7) ?
    O2 K1 H41 . . 118.9(14) ?
    O1 K1 H41 . . 79.1(15) ?
    S1 K1 H41 . . 98.4(15) ?
    H32 K1 H41 . . 150.4(17) ?
    O1 S1 O2 . . 113.6(3) ?
    O1 S1 N1 . . 115.5(3) ?
    O2 S1 N1 . . 104.4(3) ?
    O1 S1 C1 . . 105.5(3) ?
    O2 S1 C1 . . 107.3(3) ?
    N1 S1 C1 . . 110.4(3) ?
    O1 S1 K1 . . 60.24(17) ?
    O2 S1 K1 . . 53.75(17) ?
    N1 S1 K1 . . 133.49(18) ?
    C1 S1 K1 . . 115.16(18) ?
    S1 O1 K1 . 2 164.2(3) ?
    S1 O1 K1 . . 95.1(2) ?
    K1 O1 K1 2 . 84.04(11) ?
    S1 O2 K1 . 10_554 150.7(3) ?
    S1 O2 K1 . . 101.9(2) ?
    K1 O2 K1 10_554 . 100.39(12) ?
    K1 O3 K1 10_554 . 100.59(15) ?
    K1 O3 H31 10_554 . 113(5) ?
    K1 O3 H31 . . 107(5) ?
    K1 O3 H32 10_554 . 126(5) ?
    K1 O3 H32 . . 102(5) ?
    H31 O3 H32 . . 107(7) ?
    K1 O4 K1 2 . 86.09(18) ?
    K1 O4 H41 2 . 135(6) ?
    K1 O4 H41 . . 103(6) ?
    S1 N1 Br1 . . 110.7(3) ?
    C6 C1 C2 . . 121.1(6) ?
    C6 C1 S1 . . 117.2(5) ?
    C2 C1 S1 . . 121.7(5) ?
    C3 C2 C1 . . 117.0(7) ?
    C3 C2 C7 . . 118.3(6) ?
    C1 C2 C7 . . 124.7(6) ?
    C4 C3 C2 . . 121.5(7) ?
    C4 C3 H3 . . 119.2 ?
    C2 C3 H3 . . 119.2 ?
    C5 C4 C3 . . 120.1(7) ?
    C5 C4 H4 . . 119.9 ?
    C3 C4 H4 . . 119.9 ?
    C4 C5 C6 . . 120.5(8) ?
    C4 C5 H5 . . 119.7 ?
    C6 C5 H5 . . 119.7 ?
    C5 C6 C1 . . 119.7(7) ?
    C5 C6 H6 . . 120.1 ?
    C1 C6 H6 . . 120.1 ?
    C2 C7 H7A . . 109.5 ?
    C2 C7 H7B . . 109.5 ?
    H7A C7 H7B . . 109.5 ?
    C2 C7 H7C . . 109.5 ?
    H7A C7 H7C . . 109.5 ?
    H7B C7 H7C . . 109.5 ?
loop_
    _geom_torsion_atom_site_label_1
    _geom_torsion_atom_site_label_2
    _geom_torsion_atom_site_label_3
    _geom_torsion_atom_site_label_4
    _geom_torsion_site_symmetry_1
    _geom_torsion_site_symmetry_2
    _geom_torsion_site_symmetry_3
    _geom_torsion_site_symmetry_4
    _geom_torsion
    _geom_torsion_publ_flag
    O2 K1 S1 O1 10 . . . -144.3(3) ?
    O1 K1 S1 O1 2 . . . 58.28(18) ?
    O3 K1 S1 O1 10 . . . -93.9(2) ?
    O3 K1 S1 O1 . . . . 140.6(2) ?
    O4 K1 S1 O1 . . . . -24.2(2) ?
    O2 K1 S1 O1 . . . . 172.3(3) ?
    O2 K1 S1 O2 10 . . . 43.4(2) ?
    O1 K1 S1 O2 2 . . . -114.0(3) ?
    O3 K1 S1 O2 10 . . . 93.8(3) ?
    O3 K1 S1 O2 . . . . -31.7(3) ?
    O4 K1 S1 O2 . . . . 163.5(3) ?
    O1 K1 S1 O2 . . . . -172.3(3) ?
    O2 K1 S1 N1 10 . . . 117.7(3) ?
    O1 K1 S1 N1 2 . . . -39.8(3) ?
    O3 K1 S1 N1 10 . . . 168.0(3) ?
    O3 K1 S1 N1 . . . . 42.6(3) ?
    O4 K1 S1 N1 . . . . -122.2(3) ?
    O2 K1 S1 N1 . . . . 74.2(3) ?
    O1 K1 S1 N1 . . . . -98.1(3) ?
    O2 K1 S1 C1 10 . . . -50.1(3) ?
    O1 K1 S1 C1 2 . . . 152.4(2) ?
    O3 K1 S1 C1 10 . . . 0.2(2) ?
    O3 K1 S1 C1 . . . . -125.3(2) ?
    O4 K1 S1 C1 . . . . 70.0(2) ?
    O2 K1 S1 C1 . . . . -93.6(3) ?
    O1 K1 S1 C1 . . . . 94.1(3) ?
    O2 S1 O1 K1 . . . 2 -79.2(10) ?
    N1 S1 O1 K1 . . . 2 41.3(10) ?
    C1 S1 O1 K1 . . . 2 163.5(9) ?
    K1 S1 O1 K1 . . . 2 -86.0(9) ?
    O2 S1 O1 K1 . . . . 6.8(3) ?
    N1 S1 O1 K1 . . . . 127.3(2) ?
    C1 S1 O1 K1 . . . . -110.5(2) ?
    O2 K1 O1 S1 10 . . . 76.8(5) ?
    O1 K1 O1 S1 2 . . . -120.32(14) ?
    O3 K1 O1 S1 10 . . . 81.2(2) ?
    O3 K1 O1 S1 . . . . -44.2(2) ?
    O4 K1 O1 S1 . . . . 155.5(2) ?
    O2 K1 O1 S1 . . . . -4.20(18) ?
    O2 K1 O1 K1 10 . . 2 -119.1(4) ?
    O1 K1 O1 K1 2 . . 2 43.81(17) ?
    O3 K1 O1 K1 10 . . 2 -114.72(14) ?
    O3 K1 O1 K1 . . . 2 119.90(14) ?
    O4 K1 O1 K1 . . . 2 -40.36(9) ?
    O2 K1 O1 K1 . . . 2 159.9(2) ?
    S1 K1 O1 K1 . . . 2 164.1(3) ?
    O1 S1 O2 K1 . . . 10_554 131.3(5) ?
    N1 S1 O2 K1 . . . 10_554 4.7(6) ?
    C1 S1 O2 K1 . . . 10_554 -112.5(5) ?
    K1 S1 O2 K1 . . . 10_554 138.6(6) ?
    O1 S1 O2 K1 . . . . -7.3(3) ?
    N1 S1 O2 K1 . . . . -133.9(2) ?
    C1 S1 O2 K1 . . . . 108.9(2) ?
    O2 K1 O2 S1 10 . . . -151.27(18) ?
    O1 K1 O2 S1 2 . . . 69.0(3) ?
    O3 K1 O2 S1 10 . . . -81.3(3) ?
    O3 K1 O2 S1 . . . . 147.5(3) ?
    O4 K1 O2 S1 . . . . -19.4(3) ?
    O1 K1 O2 S1 . . . . 4.25(18) ?
    O2 K1 O2 K1 10 . . 10_554 48.0(2) ?
    O1 K1 O2 K1 2 . . 10_554 -91.81(15) ?
    O3 K1 O2 K1 10 . . 10_554 117.89(15) ?
    O3 K1 O2 K1 . . . 10_554 -13.25(13) ?
    O4 K1 O2 K1 . . . 10_554 179.83(12) ?
    O1 K1 O2 K1 . . . 10_554 -156.5(2) ?
    S1 K1 O2 K1 . . . 10_554 -160.8(3) ?
    O2 K1 O3 K1 10 . . 10_554 -119.35(16) ?
    O1 K1 O3 K1 2 . . 10_554 117.72(16) ?
    O3 K1 O3 K1 10 . . 10_554 -53.5(3) ?
    O4 K1 O3 K1 . . . 10_554 162.9(3) ?
    O2 K1 O3 K1 . . . 10_554 13.02(13) ?
    O1 K1 O3 K1 . . . 10_554 42.99(18) ?
    S1 K1 O3 K1 . . . 10_554 25.92(13) ?
    O2 K1 O4 K1 10 . . 2 -161.43(10) ?
    O1 K1 O4 K1 2 . . 2 -42.89(9) ?
    O3 K1 O4 K1 10 . . 2 122.12(11) ?
    O3 K1 O4 K1 . . . 2 -88.1(4) ?
    O2 K1 O4 K1 . . . 2 56.56(13) ?
    O1 K1 O4 K1 . . . 2 38.46(9) ?
    S1 K1 O4 K1 . . . 2 48.57(3) ?
    O1 S1 N1 Br1 . . . . 57.7(3) ?
    O2 S1 N1 Br1 . . . . -176.9(2) ?
    C1 S1 N1 Br1 . . . . -61.9(3) ?
    K1 S1 N1 Br1 . . . . 129.90(18) ?
    O1 S1 C1 C6 . . . . 2.8(5) ?
    O2 S1 C1 C6 . . . . -118.6(5) ?
    N1 S1 C1 C6 . . . . 128.3(4) ?
    K1 S1 C1 C6 . . . . -61.2(5) ?
    O1 S1 C1 C2 . . . . -178.5(5) ?
    O2 S1 C1 C2 . . . . 60.1(5) ?
    N1 S1 C1 C2 . . . . -53.1(5) ?
    K1 S1 C1 C2 . . . . 117.5(4) ?
    C6 C1 C2 C3 . . . . 0.3(8) ?
    S1 C1 C2 C3 . . . . -178.4(5) ?
    C6 C1 C2 C7 . . . . 179.3(6) ?
    S1 C1 C2 C7 . . . . 0.6(8) ?
    C1 C2 C3 C4 . . . . -0.3(10) ?
    C7 C2 C3 C4 . . . . -179.4(7) ?
    C2 C3 C4 C5 . . . . -0.5(11) ?
    C3 C4 C5 C6 . . . . 1.3(12) ?
    C4 C5 C6 C1 . . . . -1.3(11) ?
    C2 C1 C6 C5 . . . . 0.6(9) ?
    S1 C1 C6 C5 . . . . 179.3(5) ?
loop_
    _geom_hbond_atom_site_label_D
    _geom_hbond_atom_site_label_H
    _geom_hbond_atom_site_label_A
    _geom_hbond_site_symmetry_A
    _geom_hbond_distance_DH
    _geom_hbond_distance_HA
    _geom_hbond_distance_DA
    _geom_hbond_angle_DHA
    O3 H31 Br1 2 0.81(2) 2.79(2) 3.600(5) 173(7)
    O3 H32 N1 10 0.81(2) 2.19(4) 2.933(7) 154(7)
    O4 H41 N1 1_556 0.80(2) 2.28(5) 2.993(6) 149(8)
data_global
_journal_date_recd_electronic     2011-06-01
_journal_date_accepted     2011-06-26
_journal_name_full     'Acta Crystallographica, Section E'
_journal_year     2011
_journal_volume     67
_journal_issue      8
_journal_page_first     m1015
_journal_page_last     m1015
_journal_paper_category     QM
_journal_coeditor_code     CI5191
_publ_contact_author_name     'Prof. B. Thimme Gowda'
_publ_contact_author_address
;
  Department of Chemistry
  Mangalore University
  Mangalagangotri-574 199
  Mangalore, INDIA
;
_publ_contact_author_email     gowdabt@yahoo.com
_publ_contact_author_fax     '91 824 2287367'
_publ_contact_author_phone     '91 824 2287262'
_publ_section_title
;
Potassium <i>N</i>-bromo-2-methylbenzenesulfonamidate sesquihydrate
;
loop_
    _publ_author_name
    _publ_author_address
    'B. Thimme Gowda'
; Department of Chemistry
  Mangalore University
  Mangalagangotri 574 199
  Mangalore, India
;
    'Sabine Foro'
; Institute of Materials Science
  Darmstadt University of Technology
  Petersenstrasse 23
  D-64287 Darmstadt, Germany
;
    'K. Shakuntala'
; Department of Chemistry
  Mangalore University
  Mangalagangotri 574 199
  Mangalore, India
;
