# Supplementary material for: Potassium N-bromo-2-methyl­benzene­sulfonamidate sesquihydrate
Source: Acta Crystallogr Sect E Struct Rep Online. 2011 Jul 2;67(Pt 8):m1015. doi: 10.1107/S1600536811025153 (PMC3212111; doi:10.1107/S1600536811025153)
Supplement: Supplementary file 2 [file e-67-m1015-Isup2.hkl]

# 
# h,k,l, Fc-squared, Fo-squared, sigma(Fo-squared) and status flag 
# 
data_I
_shelx_title ' KC1 FDD2' 
_shelx_refln_list_code          4 
_shelx_F_calc_maximum      762.09 
_exptl_crystal_F_000      2512.00 
_reflns_d_resolution_high  0.8001 
 
loop_ 
 _symmetry_equiv_pos_as_xyz 
 'x, y, z' 
 '-x, -y, z' 
 '-x+1/4, y+1/4, z+1/4' 
 'x+3/4, -y+3/4, z+1/4' 
 'x, y+1/2, z+1/2' 
 '-x, -y+1/2, z+1/2' 
 '-x+1/4, y+3/4, z+3/4' 
 'x+3/4, -y+5/4, z+3/4' 
 'x+1/2, y, z+1/2' 
 '-x+1/2, -y, z+1/2' 
 '-x+3/4, y+1/4, z+3/4' 
 'x+5/4, -y+3/4, z+3/4' 
 'x+1/2, y+1/2, z' 
 '-x+1/2, -y+1/2, z' 
 '-x+3/4, y+3/4, z+1/4' 
 'x+5/4, -y+5/4, z+1/4' 
 
_cell_length_a    12.2710 
_cell_length_b    55.0170 
_cell_length_c     6.9040 
_cell_angle_alpha  90.000 
_cell_angle_beta   90.000 
_cell_angle_gamma  90.000 
 
_shelx_F_squared_multiplier     1.000 
 
loop_ 
 _refln_index_h 
 _refln_index_k 
 _refln_index_l 
 _refln_F_squared_calc 
 _refln_F_squared_meas 
 _refln_F_squared_sigma 
 _refln_observed_status 
   4   0  -8     2226.33     1864.17    552.77 o 
   2   2  -8      888.39      985.87    327.64 o 
   4   2  -8      684.68      368.69    367.04 o 
   0   4  -8     2155.70     1945.31    556.56 o 
   2   4  -8     1217.17      475.77    218.05 o 
   4   4  -8     1001.79      200.45    297.22 o 
   2   6  -8     3468.05     2419.54    449.55 o 
   4   6  -8      158.61      138.41    440.38 o 
   2   8  -8     1467.72      658.23    220.85 o 
   4   8  -8     1921.84     1837.42    547.51 o 
   2  10  -8     2696.38     2216.73    608.70 o 
   4  10  -8     2846.00     3043.66    585.46 o 
   2  12  -8     1616.21     1563.90    507.41 o 
   4  12  -8     1448.58     1375.37    634.19 o 
   4  14  -8      217.34       -0.73    772.28 o 
   4  16  -8     1422.03      850.28    812.85 o 
   2  18  -8      552.14      698.42    373.62 o 
   4  18  -8     4098.92     4946.44    836.48 o 
   0  20  -8      174.77       39.44    196.70 o 
   2  20  -8     7465.47     8759.40    811.28 o 
   2  22  -8      805.82     1180.23    330.10 o 
   0  24  -8      763.35      524.76    210.13 o 
   2  24  -8      248.37      653.42    264.73 o 
   3   1  -7     4853.73     5480.86    685.52 o 
   5   1  -7      883.79     1421.97    405.16 o 
   7   1  -7     3110.64     4609.15    792.10 o 
   1   3  -7      697.90      498.78    273.85 o 
   3   3  -7     4299.15     3954.10    599.48 o 
   5   3  -7     4765.20     4755.53    655.76 o 
   7   3  -7     1949.07     2790.76    613.17 o 
   1   5  -7     7869.44     8155.27   1090.18 o 
   3   5  -7     9895.64     9616.39    902.14 o 
   5   5  -7      910.81      943.61    230.04 o 
   7   5  -7     3041.40     4202.20    672.20 o 
   1   7  -7     4512.49     5001.50    874.33 o 
   3   7  -7     1278.58      832.52     75.62 o 
   5   7  -7       10.38     -150.84    235.17 o 
   7   7  -7     1282.16     1392.81    625.73 o 
   1   9  -7     3341.23     3315.86    708.83 o 
   3   9  -7      126.00      206.53    226.68 o 
   5   9  -7       52.34      129.42    417.00 o 
   7   9  -7     2948.63     3648.24    629.62 o 
   1  11  -7      717.40      789.39    162.35 o 
   3  11  -7     8001.40     7993.48    703.94 o 
   5  11  -7     6185.15     6438.44    759.35 o 
   7  11  -7     1423.65     1488.54    583.10 o 
   1  13  -7     1535.14     1682.97    256.40 o 
   3  13  -7     3741.27     4087.73    410.34 o 
   5  13  -7      703.88      491.27    262.43 o 
   7  13  -7     5250.65     5573.56    770.20 o 
   1  15  -7     6392.52     6970.38    618.83 o 
   3  15  -7      648.02      794.62    173.52 o 
   5  15  -7     2906.35     2907.33    388.41 o 
   7  15  -7     2124.06     2780.03    559.14 o 
   1  17  -7      846.24     1220.36    274.03 o 
   3  17  -7     5377.20     6241.12    533.31 o 
   5  17  -7     1690.59     2348.99    372.64 o 
   7  17  -7     2581.47     2391.97    514.71 o 
   1  19  -7     1932.15     1732.70    330.59 o 
   3  19  -7      487.58      676.54    144.49 o 
   5  19  -7     3814.83     3350.32    411.12 o 
   7  19  -7      338.25      395.31    466.45 o 
   1  21  -7     7017.21     7967.68    710.08 o 
   3  21  -7     2647.84     3594.33    487.01 o 
   5  21  -7     1372.98     1175.11    364.40 o 
   7  21  -7      929.24      888.44    348.86 o 
   1  23  -7     7816.59     8064.43    727.27 o 
   3  23  -7     4244.51     4798.91    562.78 o 
   5  23  -7     1959.09     1496.45    387.18 o 
   7  23  -7      416.05      463.39    283.91 o 
   1  25  -7     3781.06     3495.47    483.04 o 
   3  25  -7      854.59      948.45    263.02 o 
   5  25  -7     3203.22     2436.87    551.91 o 
   7  25  -7     2863.18     2994.18    412.63 o 
   1  27  -7     2455.23     2780.12    432.06 o 
   3  27  -7     2679.44     3480.95    527.50 o 
   5  27  -7     1007.09      642.64    571.20 o 
   1  29  -7      540.60      799.07    250.13 o 
   3  29  -7      776.76      930.29    307.70 o 
   5  29  -7      851.72      500.12    322.98 o 
   1  31  -7     2006.20     2376.61    422.44 o 
   3  31  -7     3215.93     4534.20    604.32 o 
   5  31  -7     6227.70     4753.14   1275.18 o 
   1  33  -7       69.69       90.04    270.10 o 
   3  33  -7     1889.66     2816.69    496.11 o 
   5  33  -7     4520.73     4543.60    569.01 o 
   1  35  -7      288.44      140.08    190.37 o 
   3  35  -7     1656.13     1618.96    425.96 o 
   1  37  -7     3053.57     3742.57    541.26 o 
   3  37  -7      442.18      562.42    249.13 o 
   1  39  -7      174.70      171.59    130.83 o 
   2   0  -6    12246.01    14209.36   1467.35 o 
   6   0  -6      288.46      744.98    390.12 o 
  10   0  -6     9293.42    10833.15   1551.90 o 
   2   2  -6    10876.26    11903.47    754.42 o 
   4   2  -6     2921.38     2724.73    446.86 o 
   6   2  -6     1779.49     2239.36    444.73 o 
   8   2  -6     1387.95     1616.02    656.14 o 
  10   2  -6     2762.52     3966.89    861.09 o 
   2   4  -6       29.52      203.13    184.78 o 
   4   4  -6    15384.65    15834.29    775.02 o 
   6   4  -6     8797.19     8386.12    831.50 o 
   8   4  -6     5665.47     6062.20    781.49 o 
  10   4  -6     1760.04     1779.53    460.40 o 
   0   6  -6     5003.51     6677.83    707.01 o 
   2   6  -6    19347.70    21297.78    813.03 o 
   4   6  -6     1459.09     1573.72    258.20 o 
   6   6  -6     1774.65     2244.50    492.68 o 
   8   6  -6     4787.75     5795.24    791.58 o 
  10   6  -6     2536.44     2767.62    541.58 o 
   2   8  -6    13322.53    13096.71    838.87 o 
   4   8  -6     1852.64     1701.65    253.58 o 
   6   8  -6    16705.32    15490.33   1137.40 o 
   8   8  -6     2086.04     2960.02    571.92 o 
  10   8  -6     2348.17     2071.48   1008.83 o 
   0  10  -6     1689.29     1602.55    291.20 o 
   2  10  -6      168.60      201.47     44.20 o 
   4  10  -6     2506.57     2939.21    370.97 o 
   6  10  -6     4651.61     4552.40    633.58 o 
   8  10  -6     1670.54     2154.94    647.46 o 
  10  10  -6     2327.08     2980.60    551.80 o 
   2  12  -6     3986.96     4005.10    356.42 o 
   4  12  -6    18439.88    18581.17    893.90 o 
   6  12  -6     1860.34     1801.28    379.90 o 
   8  12  -6     2047.92     2193.72    667.73 o 
  10  12  -6     2149.95     1556.27    638.22 o 
   0  14  -6    68039.13    65819.09   2637.62 o 
   2  14  -6     4661.56     5104.24    416.48 o 
   4  14  -6    13666.21    12718.44    744.29 o 
   6  14  -6      184.31       92.03     18.14 o 
   8  14  -6     4170.64     5032.64    719.36 o 
  10  14  -6     1127.55      733.97    426.30 o 
   2  16  -6     1833.71     2151.01    279.87 o 
   4  16  -6     1120.02     1363.11    358.91 o 
   6  16  -6     4263.32     4254.57    593.79 o 
   8  16  -6     3798.53     5126.62    768.77 o 
  10  16  -6      940.36      531.95    660.06 o 
   0  18  -6    14788.91    14761.59   1292.16 o 
   2  18  -6     4419.66     4056.45    330.15 o 
   4  18  -6     2919.74     2614.91    404.03 o 
   6  18  -6     3480.81     3594.40    569.33 o 
   8  18  -6      947.81     1511.03    452.18 o 
  10  18  -6     2549.16     2834.78    590.39 o 
   2  20  -6     8101.60     7707.75    503.39 o 
   4  20  -6     4976.95     5254.77    442.35 o 
   6  20  -6     9253.36     8910.21    884.55 o 
   8  20  -6     2283.56     2373.71    513.00 o 
  10  20  -6     1625.86     2438.49    792.00 o 
   0  22  -6    22378.17    27253.03   1770.54 o 
   2  22  -6     5013.27     5156.24    416.28 o 
   4  22  -6     2866.19     2793.94    328.68 o 
   6  22  -6     2080.40     2192.96    309.95 o 
   8  22  -6     2837.09     3360.56    427.51 o 
   2  24  -6     3295.99     3203.57    336.71 o 
   4  24  -6     7161.44     7347.34    593.00 o 
   6  24  -6    17389.81    18183.04    797.16 o 
   8  24  -6     1900.84     1930.62    323.48 o 
   0  26  -6    12028.45    13882.65   1329.89 o 
   2  26  -6      952.75     1006.36    199.33 o 
   4  26  -6      853.88     1093.71    220.76 o 
   6  26  -6     6664.91     7103.00    508.53 o 
   8  26  -6      299.77      367.53    103.75 o 
   2  28  -6     1323.09     1187.17    230.52 o 
   4  28  -6     4946.55     4775.47    529.47 o 
   6  28  -6       64.54      212.26    155.50 o 
   8  28  -6     2808.07     2431.19    356.49 o 
   0  30  -6    11718.98    15579.40   1432.78 o 
   2  30  -6     3475.89     3785.92    381.35 o 
   4  30  -6      771.56      808.29    234.10 o 
   6  30  -6     1249.67      829.69    259.36 o 
   8  30  -6     1131.54     1235.46    307.43 o 
   2  32  -6     6004.47     6390.33    520.24 o 
   4  32  -6     5946.28     6140.15    795.42 o 
   6  32  -6     4701.07     4590.46    461.96 o 
   8  32  -6      830.62      435.88    184.27 o 
   0  34  -6     1980.57     1615.11    514.81 o 
   2  34  -6    16329.52    16727.33   1150.87 o 
   4  34  -6     2270.75     2487.17    416.89 o 
   6  34  -6     1675.72     1191.74    529.50 o 
   8  34  -6      645.66      478.33    154.28 o 
   2  36  -6     1744.70     1492.74    245.15 o 
   4  36  -6      661.20      399.82    176.50 o 
   6  36  -6     1447.50      846.96    483.83 o 
   0  38  -6     1459.68     2485.56    650.48 o 
   2  38  -6      903.11      667.73    162.27 o 
   4  38  -6      203.98      329.62    154.22 o 
   6  38  -6     1134.42      477.35    550.46 o 
   2  40  -6      128.58      123.15    135.03 o 
   4  40  -6    15133.44    15613.13   2031.06 o 
   6  40  -6      850.41      435.29    213.66 o 
   0  42  -6      935.40     2212.32    608.95 o 
   2  42  -6     4966.41     5764.69    539.56 o 
   4  42  -6      852.66     1258.82    371.36 o 
   2  44  -6      188.13      287.64    150.79 o 
   4  44  -6     4217.16     4997.73    645.16 o 
   0  46  -6      105.99      233.79    200.24 o 
   2  46  -6     2004.62     2720.42    556.52 o 
   4  46  -6     1526.80     1786.70    412.32 o 
   2  48  -6      141.76      429.64    230.78 o 
   1   1  -5    21301.98    20793.95    528.11 o 
   3   1  -5     8549.09     8602.22    417.84 o 
   5   1  -5     3340.30     3723.40    499.35 o 
   7   1  -5    22323.58    23050.97   1335.84 o 
   9   1  -5      535.89      477.18    151.31 o 
  11   1  -5     7276.32     9028.71    990.07 o 
   1   3  -5     2356.86     2797.85    200.62 o 
   3   3  -5    21956.88    23272.06   1150.49 o 
   5   3  -5    16990.46    17494.43   1057.31 o 
   7   3  -5     7811.75     7657.79    804.08 o 
   9   3  -5     4862.30     5028.14    644.46 o 
  11   3  -5      731.55     1364.93    447.95 o 
   1   5  -5      604.46     1030.28    147.51 o 
   3   5  -5     2786.55     3342.89    382.54 o 
   5   5  -5     6434.58     6692.13    660.34 o 
   7   5  -5      739.60      962.60    319.52 o 
   9   5  -5      549.65      795.03    329.56 o 
  11   5  -5     3132.57     3755.97    621.02 o 
   1   7  -5    37408.21    36963.28   1129.85 o 
   3   7  -5    13970.72    14845.32    814.50 o 
   5   7  -5     4136.55     4094.06    508.99 o 
   7   7  -5     3152.54     3460.94    514.59 o 
   9   7  -5    12000.29    12254.32   1048.44 o 
  11   7  -5      106.13      199.10    157.77 o 
   1   9  -5    31913.81    31462.97   1710.07 o 
   3   9  -5    30040.19    30037.57   2417.81 o 
   5   9  -5      689.76      881.21    288.81 o 
   7   9  -5     5968.89     6183.45    681.43 o 
   9   9  -5     3688.63     4331.94    636.98 o 
  11   9  -5     3085.51     3662.70    606.44 o 
   1  11  -5     8136.77     8138.66    581.56 o 
   3  11  -5    16771.67    17051.12   1388.87 o 
   5  11  -5    22778.11    23060.63   1246.90 o 
   7  11  -5      136.73      319.09    130.30 o 
   9  11  -5     3162.28     3623.90    600.42 o 
  11  11  -5     2156.87     2369.72    493.38 o 
   1  13  -5    16171.74    16173.77    870.02 o 
   3  13  -5    29225.75    31328.35   1298.70 o 
   5  13  -5     7733.19     8299.94    743.45 o 
   7  13  -5     6695.66     6546.63    695.63 o 
   9  13  -5     1947.71     2868.29    532.47 o 
  11  13  -5     2048.27     2338.54    496.21 o 
   1  15  -5     2643.27     3008.50    249.86 o 
   3  15  -5     9460.01    10804.08    736.45 o 
   5  15  -5       29.89      317.12    155.27 o 
   7  15  -5     4746.42     4948.70    629.33 o 
   9  15  -5     5870.29     6335.28    781.67 o 
  11  15  -5       35.05      193.43    173.82 o 
   1  17  -5     1674.60     1939.25    197.81 o 
   3  17  -5    33617.24    32893.86   2185.37 o 
   5  17  -5    22727.82    21381.26    921.02 o 
   7  17  -5    15488.89    16525.99   1133.69 o 
   9  17  -5     2604.60     3651.64    655.99 o 
  11  17  -5     1071.90      456.96    177.51 o 
   1  19  -5     1711.83     1777.03    193.46 o 
   3  19  -5    32223.84    32440.30   1187.76 o 
   5  19  -5    19186.96    18828.81    985.75 o 
   7  19  -5      516.98      607.96    231.18 o 
   9  19  -5    11038.77    11600.73   1330.51 o 
  11  19  -5      410.53      -55.79    304.80 o 
   1  21  -5     7019.56     7013.99    522.93 o 
   3  21  -5     1257.06     1655.70    229.08 o 
   5  21  -5     2262.40     2261.14    285.35 o 
   7  21  -5      856.51      822.97    188.21 o 
   9  21  -5     7860.33     8302.24   1067.38 o 
  11  21  -5     1069.69      977.24    441.07 o 
   1  23  -5    30872.45    31866.53   1281.98 o 
   3  23  -5     4613.84     4707.71    376.16 o 
   5  23  -5     4208.75     4216.12    391.15 o 
   7  23  -5     5507.68     5614.71    482.73 o 
   9  23  -5     2358.49     3293.92    422.39 o 
  11  23  -5     2913.52     2503.34    763.60 o 
   1  25  -5     2938.71     2915.34    384.69 o 
   3  25  -5    17393.21    16937.02    734.95 o 
   5  25  -5     7656.37     7622.57    517.99 o 
   7  25  -5     3657.25     3167.89    364.49 o 
   9  25  -5     2260.40     2933.08    475.65 o 
  11  25  -5     1657.60     1455.16    486.29 o 
   1  27  -5     6448.98     5998.88    447.32 o 
   3  27  -5    13323.15    12491.70    653.52 o 
   5  27  -5       28.52      158.40     91.09 o 
   7  27  -5     5428.49     5072.94    472.97 o 
   9  27  -5      932.06     1291.87    299.39 o 
   1  29  -5    18794.43    20350.02   1263.85 o 
   3  29  -5     5407.75     5458.01    548.48 o 
   5  29  -5     2083.41     1913.94    268.09 o 
   7  29  -5      876.43      641.93    164.49 o 
   9  29  -5      152.80      297.50    408.11 o 
   1  31  -5     4735.71     5033.14    575.60 o 
   3  31  -5     4278.53     3830.03    432.93 o 
   5  31  -5     1303.93     1503.49    257.61 o 
   7  31  -5     4007.06     3498.50    476.03 o 
   9  31  -5      615.28      681.07    594.60 o 
   1  33  -5     6196.06     6351.14    492.70 o 
   3  33  -5     4905.47     5147.61    539.72 o 
   5  33  -5    15789.71    15359.26    922.37 o 
   7  33  -5      620.04      724.64    236.41 o 
   9  33  -5     1087.46      992.24    291.16 o 
   1  35  -5     9520.18    10839.91    871.24 o 
   3  35  -5     1971.58     1955.97    324.90 o 
   5  35  -5     4479.15     4757.54    533.66 o 
   7  35  -5     4139.48     3649.82    678.36 o 
   9  35  -5     1771.39     2057.95    535.68 o 
   1  37  -5     4857.68     6432.39    535.72 o 
   3  37  -5      771.64      621.73    273.90 o 
   5  37  -5     6895.31     6851.80    652.71 o 
   7  37  -5     4894.36     4394.52    546.98 o 
   9  37  -5     4202.97     4385.13    759.39 o 
   1  39  -5     4047.63     4933.27    484.23 o 
   3  39  -5     1219.72     1541.35    319.77 o 
   5  39  -5     7438.00     7132.81    674.39 o 
   7  39  -5     5362.64     5415.03    821.64 o 
   1  41  -5      282.10      717.51    219.87 o 
   3  41  -5     4064.07     4756.13    569.86 o 
   5  41  -5     2312.08     2024.76    350.34 o 
   7  41  -5      893.96     1008.88    419.57 o 
   1  43  -5    13228.48    14828.89   1152.20 o 
   3  43  -5     1171.54     1188.38    359.60 o 
   5  43  -5      865.21      777.18    260.53 o 
   7  43  -5     1886.86     1874.20    525.23 o 
   1  45  -5     5044.53     6301.87    578.53 o 
   3  45  -5      959.95     1109.25    341.43 o 
   5  45  -5     5451.00     4964.73    627.88 o 
   7  45  -5     3978.42     3316.67    690.29 o 
   1  47  -5     4709.12     5220.66    518.08 o 
   3  47  -5       69.55      321.58    143.66 o 
   5  47  -5     3781.52     4534.97    611.40 o 
   1  49  -5     2825.13     2564.87    371.85 o 
   3  49  -5     4274.20     5424.23    763.64 o 
   5  49  -5     1657.80     1911.70    387.71 o 
   1  51  -5     7366.59     9744.06   1497.44 o 
   3  51  -5      927.02     1411.13    309.95 o 
   5  51  -5     1390.34     1408.35    357.08 o 
   1  53  -5     1257.10     1521.24    402.17 o 
   3  53  -5     3991.87     5037.51    608.14 o 
   1  55  -5     1533.09     1412.99    476.12 o 
   0   0  -4   399605.88   403453.97   4355.57 o 
   4   0  -4    30627.14    36885.81   1957.38 o 
   8   0  -4    61086.94    70476.76   3129.93 o 
  12   0  -4     8241.20     9985.35   1444.26 o 
   4   2  -4    21927.38    21394.44   1010.63 o 
   6   2  -4    25684.87    25520.37   1217.08 o 
   8   2  -4      778.54     1604.90    445.44 o 
  10   2  -4     3305.94     3384.90    532.54 o 
  12   2  -4     4167.57     4901.68    730.41 o 
   0   4  -4    33049.19    33157.30    818.66 o 
   2   4  -4     5329.16     5245.02    313.00 o 
   4   4  -4    13741.22    14632.49    618.97 o 
   6   4  -4     1097.08     1945.53    377.24 o 
   8   4  -4      710.49     1038.59    265.96 o 
  10   4  -4     3234.13     3942.87    572.23 o 
  12   4  -4      622.71     1029.44    384.58 o 
   2   6  -4    52144.61    50646.65   1251.64 o 
   6   6  -4    48863.43    44127.43   1612.18 o 
   8   6  -4     9620.58     9845.83    852.29 o 
  10   6  -4     1672.72     1646.16    405.23 o 
  12   6  -4     2861.53     3964.76    908.94 o 
   0   8  -4    62374.47    57757.74   1176.55 o 
   2   8  -4    22456.70    24585.87    617.53 o 
   4   8  -4      780.10     1065.92    219.59 o 
   6   8  -4     1589.64     2675.96    525.10 o 
   8   8  -4    27020.64    27824.96   1393.97 o 
  10   8  -4      946.69     1012.30    303.81 o 
  12   8  -4     1760.40     2377.32    716.77 o 
   2  10  -4    22463.32    22764.83    616.39 o 
   4  10  -4    31480.34    30979.04    941.41 o 
   6  10  -4    72851.51    72078.27   2056.49 o 
   8  10  -4    10972.65    10832.12    888.39 o 
  10  10  -4     3894.26     4013.74    607.04 o 
  12  10  -4     1186.48     1397.14    552.69 o 
   0  12  -4    28008.28    28687.76    959.58 o 
   2  12  -4    19231.09    17936.15    558.04 o 
   4  12  -4     2879.76     3548.45    391.71 o 
   6  12  -4    14373.49    13526.23    902.81 o 
   8  12  -4      555.61      884.32    313.48 o 
  10  12  -4     7308.05     8223.93    838.94 o 
  12  12  -4      790.39     1346.77    569.89 o 
   2  14  -4    24202.86    23659.23    664.01 o 
   4  14  -4      908.41      987.95    269.37 o 
   6  14  -4      388.71     1267.53    364.81 o 
   8  14  -4     3881.55     3927.06    573.54 o 
  10  14  -4    10046.19    10047.92    940.95 o 
  12  14  -4     1052.83     1832.87    709.17 o 
   0  16  -4    56065.00    54680.34   1203.02 o 
   2  16  -4    47106.17    45445.04   1092.39 o 
   4  16  -4     7907.60     7753.10    593.21 o 
   6  16  -4      773.28      721.15    203.38 o 
   8  16  -4     6349.11     7358.19    760.53 o 
  10  16  -4     4527.99     4846.71    926.86 o 
  12  16  -4     4680.36     5946.86   1130.13 o 
   2  18  -4    17065.05    17531.88    536.07 o 
   4  18  -4    39475.39    37649.62   1841.54 o 
   6  18  -4     5358.98     5129.36    549.02 o 
   8  18  -4     5308.24     5163.82    633.92 o 
  10  18  -4     2511.79     2585.03    692.70 o 
  12  18  -4     4570.36     5975.00   1120.64 o 
   0  20  -4      816.38      798.23    124.36 o 
   2  20  -4   101589.09    97996.92   1282.04 o 
   4  20  -4     6222.73     6602.35    448.16 o 
   6  20  -4     4169.52     4262.64    512.25 o 
   8  20  -4     6309.33     6298.62    704.14 o 
  10  20  -4     8732.25     9450.32   1228.44 o 
  12  20  -4      393.26      454.72    261.94 o 
   2  22  -4     6939.31     7448.57    374.28 o 
   4  22  -4     2166.17     2201.64    299.28 o 
   6  22  -4    10258.97     9995.79    580.17 o 
   8  22  -4     4332.40     4743.69    449.74 o 
  10  22  -4     2417.50     2741.40    402.36 o 
  12  22  -4      970.35     1088.74    341.19 o 
   0  24  -4     5761.71     4799.89    840.25 o 
   2  24  -4     1718.69     1652.96    182.63 o 
   4  24  -4     5947.15     6739.31    512.73 o 
   6  24  -4     5260.63     4794.39    352.92 o 
   8  24  -4     3848.33     4309.40    516.74 o 
  10  24  -4      756.61      431.34    246.12 o 
  12  24  -4       16.94     -110.64    158.59 o 
   2  26  -4      468.12      681.23    122.39 o 
   4  26  -4    88570.82    85192.46   4928.49 o 
   6  26  -4     1565.63     1488.24    197.42 o 
   8  26  -4    15974.71    15053.01    938.04 o 
  10  26  -4     1066.01     1107.36    388.79 o 
  12  26  -4      769.86      901.87    315.44 o 
   0  28  -4    23054.94    23629.91   1247.75 o 
   2  28  -4    22541.73    21853.72    667.92 o 
   4  28  -4     3134.67     4243.88    394.09 o 
   6  28  -4     2618.98     3496.20    519.03 o 
   8  28  -4     8655.82     9496.88    809.87 o 
  10  28  -4     7149.56     6742.97    831.82 o 
  12  28  -4     1433.59     1568.28    442.44 o 
   2  30  -4     1007.32     1187.61    203.46 o 
   4  30  -4    27257.11    23984.54    875.26 o 
   6  30  -4     6391.00     6305.61    496.94 o 
   8  30  -4    10448.57    10383.84    812.39 o 
  10  30  -4     3958.88     3647.04    619.29 o 
   0  32  -4     4805.73     4930.60    492.98 o 
   2  32  -4    25941.90    25861.63   1475.52 o 
   4  32  -4      406.80      502.45    183.98 o 
   6  32  -4     2014.68     1291.95    383.42 o 
   8  32  -4     3665.26     3243.83    583.56 o 
  10  32  -4     1939.95     1927.83    451.04 o 
   2  34  -4    21073.84    21262.36    910.82 o 
   4  34  -4    11452.53    10912.41    776.56 o 
   6  34  -4     7299.42     6558.27    488.24 o 
   8  34  -4     1273.32      822.09    350.62 o 
  10  34  -4      302.12      241.08    168.20 o 
   0  36  -4    15778.46    16223.83    983.14 o 
   2  36  -4    21733.93    21600.10   1063.65 o 
   4  36  -4     2166.82     2200.92    371.30 o 
   6  36  -4     1171.12      788.63    299.01 o 
   8  36  -4     3308.17     2721.58    577.82 o 
  10  36  -4     5278.84     4826.74    721.29 o 
   2  38  -4     8139.77     7896.34    696.82 o 
   4  38  -4     2429.67     2221.63    373.98 o 
   6  38  -4    12750.65    12187.25    836.30 o 
   8  38  -4     2933.32     2737.26    568.15 o 
  10  38  -4       29.90      139.90    227.97 o 
   0  40  -4     5772.20     5931.81    626.62 o 
   2  40  -4     1656.85     1338.26    317.42 o 
   4  40  -4     2068.10     2535.09    433.76 o 
   6  40  -4     6814.51     6581.36    629.12 o 
   8  40  -4      430.50      531.97    279.60 o 
  10  40  -4      541.24      274.03    200.36 o 
   2  42  -4     5638.43     5476.97    603.10 o 
   4  42  -4     6989.60     7752.19    898.80 o 
   6  42  -4      926.46      829.00    223.80 o 
   8  42  -4     3347.56     2648.66    574.42 o 
   0  44  -4    22752.62    27867.76   6672.18 o 
   2  44  -4     3278.80     4466.39    557.31 o 
   4  44  -4      840.00     1365.03    341.46 o 
   6  44  -4     3990.96     4241.85    547.63 o 
   8  44  -4     4207.18     3870.68    672.60 o 
   2  46  -4    15241.60    17585.22   2527.34 o 
   4  46  -4      393.26      803.46    262.45 o 
   6  46  -4    10530.51    10469.49    864.43 o 
   8  46  -4     1092.35     1285.59    480.17 o 
   0  48  -4     4857.55     4535.92    831.47 o 
   2  48  -4     5245.83     6989.25    909.12 o 
   4  48  -4     3348.45     3741.03    558.47 o 
   6  48  -4      664.05     1056.95    311.08 o 
   8  48  -4      211.20      454.64    386.40 o 
   2  50  -4      415.50      325.96     92.72 o 
   4  50  -4      971.69     1182.16    345.33 o 
   6  50  -4      400.68      300.04    262.63 o 
   0  52  -4    14533.35    16927.79   4543.85 o 
   2  52  -4      930.55      800.90    295.01 o 
   4  52  -4      634.29      929.04    348.66 o 
   6  52  -4      513.77      359.74    151.69 o 
   2  54  -4      864.02      497.17    282.25 o 
   4  54  -4    11318.13    13338.27   3067.32 o 
   6  54  -4     1400.76     1130.52    254.47 o 
   0  56  -4    13780.78    13693.61   3098.64 o 
   2  56  -4      852.06      626.43    269.29 o 
   4  56  -4     2739.18     3147.19    560.83 o 
   2  58  -4      595.64      444.10    247.98 o 
   4  58  -4     3963.50     3790.84    795.37 o 
   0  60  -4      173.10     -200.74    667.58 o 
   2  60  -4     4101.62     5705.51    940.56 o 
   1   1  -3    50626.99    50141.29    775.83 o 
   3   1  -3    77445.27    82274.15   1224.79 o 
   5   1  -3    16578.62    15386.00    445.98 o 
   7   1  -3    30819.32    29526.81   1264.62 o 
   9   1  -3     7219.17     7248.22    726.67 o 
  11   1  -3     5863.18     7253.87    785.41 o 
   1   3  -3     1047.23     1496.05    145.91 o 
   5   3  -3    38202.14    37688.46    623.49 o 
   7   3  -3    15374.51    15653.07    909.64 o 
   9   3  -3    17260.16    17549.73   1072.52 o 
  11   3  -3     3512.50     4970.85    917.68 o 
   1   5  -3    30591.67    30360.38   1341.34 o 
   3   5  -3    43380.69    42437.84   1140.08 o 
   5   5  -3    11444.96    11470.18    412.38 o 
   7   5  -3     3895.40     3652.06    278.80 o 
   9   5  -3    19309.79    19950.64   1175.47 o 
  11   5  -3     5380.49     6292.55   1004.55 o 
   1   7  -3    94435.77    93369.17   2610.77 o 
   3   7  -3    14242.90    15958.01    443.11 o 
   5   7  -3     8866.59     8882.37    383.48 o 
   7   7  -3      528.66      715.95    122.01 o 
   9   7  -3    30232.60    29037.02   1388.39 o 
  11   7  -3      615.61      992.72    471.34 o 
   1   9  -3    84156.88    85243.38   2905.59 o 
   3   9  -3    11794.03    11751.97    418.63 o 
   5   9  -3     3581.44     3434.02    247.03 o 
   7   9  -3    13402.68    13329.28    843.18 o 
   9   9  -3     5642.84     5991.33    646.01 o 
  11   9  -3    10117.95    10220.66   1282.94 o 
   1  11  -3    32360.37    33553.05   1039.88 o 
   3  11  -3    58756.03    55575.52   1102.68 o 
   5  11  -3    66090.21    65161.27   1064.10 o 
   7  11  -3     3458.65     3028.50    417.60 o 
   9  11  -3    10023.48    10334.02    822.71 o 
  11  11  -3     1756.52     3176.17    839.59 o 
   1  13  -3    18743.33    18520.13    549.60 o 
   3  13  -3    22288.38    21586.45    630.22 o 
   5  13  -3    12814.50    12833.15   1050.67 o 
   7  13  -3    31676.32    30391.71   1290.97 o 
   9  13  -3     2506.28     3095.31    617.98 o 
  11  13  -3    18986.88    20667.98   1807.60 o 
   1  15  -3    20285.48    19226.13    621.80 o 
   3  15  -3      973.24      908.64    168.50 o 
   5  15  -3    28986.12    27576.39   1124.18 o 
   7  15  -3    16191.79    16677.66    981.65 o 
   9  15  -3     2310.46     2267.17    534.55 o 
  11  15  -3     2749.72     3243.56    788.01 o 
   1  17  -3     2155.15     2467.33    190.06 o 
   3  17  -3    28749.29    28708.19    728.15 o 
   5  17  -3    45004.09    45374.15   1146.28 o 
   7  17  -3    52991.65    51223.70   1697.29 o 
   9  17  -3     8370.60     9664.19   1154.53 o 
  11  17  -3      399.76     1002.13    506.39 o 
   1  19  -3     1622.19     1712.48    121.43 o 
   3  19  -3    26182.99    24786.68    636.18 o 
   5  19  -3    69187.32    66632.58   1391.95 o 
   7  19  -3     3540.56     3570.84    486.62 o 
   9  19  -3    11627.27    11992.32   1290.43 o 
  13  19  -3     2368.65     2709.59    555.31 o 
   1  21  -3    47064.89    44003.21   1111.82 o 
   3  21  -3    16270.59    16142.78    594.83 o 
   5  21  -3     9139.93     8314.63    414.94 o 
   7  21  -3     1547.94     1940.42    296.43 o 
   9  21  -3     8296.32     8338.38    665.64 o 
  11  21  -3     1166.91     1812.64    434.14 o 
  13  21  -3     2164.15     2667.96    556.63 o 
   1  23  -3    60358.21    58808.47   1022.03 o 
   3  23  -3    16217.75    14985.73    523.01 o 
   5  23  -3     7725.47     7113.85    440.99 o 
   7  23  -3     8697.29     8119.82    610.47 o 
   9  23  -3     1913.55     2134.94    325.29 o 
  11  23  -3     7088.87     6072.77    769.59 o 
  13  23  -3     4843.82     5125.28    762.07 o 
   1  25  -3    23029.14    22097.95    621.57 o 
   3  25  -3    13279.57    12448.25    495.43 o 
   5  25  -3    20298.18    19500.19    858.96 o 
   7  25  -3    10055.47     9749.98    667.96 o 
   9  25  -3     3714.91     3762.79    448.22 o 
  11  25  -3     6841.55     7872.78    898.33 o 
  13  25  -3     2789.70     2828.22    558.30 o 
   1  27  -3    11996.67    11706.20    450.07 o 
   3  27  -3    34825.47    28965.35   2036.70 o 
   5  27  -3     5346.86     4626.39    437.80 o 
   7  27  -3     6316.39     5850.41    531.37 o 
   9  27  -3     3929.57     4039.29    590.90 o 
  11  27  -3     9909.31    10054.96   1000.02 o 
  13  27  -3     1091.51     1071.55    362.36 o 
   1  29  -3    26450.47    29943.11   2509.70 o 
   3  29  -3     2483.00     2354.61    310.85 o 
   5  29  -3      162.21      339.93    157.19 o 
   7  29  -3     3079.21     3081.34    402.96 o 
   9  29  -3     7298.42     7347.00    811.27 o 
  11  29  -3     2641.61     2550.68    530.06 o 
   1  31  -3    16874.39    16900.69    898.80 o 
   3  31  -3    16147.15    16537.35    794.25 o 
   5  31  -3    27424.54    24150.90   1011.37 o 
   7  31  -3    23349.50    20181.92   1305.03 o 
   9  31  -3      710.66      698.61    371.98 o 
  11  31  -3      782.60      890.20    300.02 o 
   1  33  -3     2822.97     3343.75    374.52 o 
   3  33  -3     9070.99     8559.77    525.50 o 
   5  33  -3    42909.24    39868.93   1365.26 o 
   7  33  -3      717.14      894.11    296.83 o 
   9  33  -3    13891.75    12601.55   1074.16 o 
  11  33  -3      502.78      659.63    304.07 o 
   1  35  -3     4542.74     4933.33    528.24 o 
   3  35  -3     2789.03     2493.23    304.60 o 
   5  35  -3     3824.81     4010.65    480.61 o 
   7  35  -3      327.60      302.59    168.44 o 
   9  35  -3     3126.29     2694.78    526.33 o 
  11  35  -3     2218.44     2154.89    471.03 o 
   1  37  -3    33043.80    29450.24   1333.08 o 
   3  37  -3     2392.34     2113.11    291.64 o 
   5  37  -3    10895.96     9082.55    683.67 o 
   7  37  -3     2871.92     2580.84    489.60 o 
   9  37  -3     5227.58     4612.44    708.83 o 
  11  37  -3     1569.18     1542.56    458.49 o 
   1  39  -3     2536.90     3507.29    347.24 o 
   3  39  -3    11611.26    11505.64    679.59 o 
   5  39  -3     3000.72     3334.35    425.81 o 
   7  39  -3    11834.66    10053.99   1015.06 o 
   9  39  -3      200.36      182.82     65.35 o 
  11  39  -3     2384.58     2317.44    562.07 o 
   1  41  -3    13260.33    15548.46   2005.66 o 
   3  41  -3     9023.31    10021.84    657.11 o 
   5  41  -3     1026.42     1223.54    270.69 o 
   7  41  -3     2017.94     1304.24    383.31 o 
   9  41  -3      678.29      578.68    226.90 o 
  11  41  -3     3036.03     2752.32    614.58 o 
   1  43  -3    16768.32    19274.20   3033.66 o 
   3  43  -3     9208.64     9463.82    647.55 o 
   5  43  -3     5081.22     4270.35    507.56 o 
   7  43  -3      673.52     1073.27    459.64 o 
   9  43  -3     1803.98     1812.29    492.20 o 
   1  45  -3     3755.31     4773.63    610.03 o 
   3  45  -3     1710.87     2128.36    333.38 o 
   5  45  -3     1232.45     1433.68    307.71 o 
   7  45  -3     7122.35     6378.01    932.14 o 
   9  45  -3     3194.31     3837.37    566.57 o 
   1  47  -3     6046.17     6323.87   1043.32 o 
   3  47  -3     1223.35     2162.62    381.16 o 
   5  47  -3    11027.25    11169.83   1444.24 o 
   7  47  -3     3599.42     3097.48    728.69 o 
   9  47  -3     3456.26     4019.78    594.24 o 
   1  49  -3     1106.21      984.37    421.45 o 
   3  49  -3     3382.04     4450.28    586.07 o 
   5  49  -3      595.17     1189.71    312.88 o 
   7  49  -3     1657.37     1904.42    627.65 o 
   9  49  -3     2337.40     3054.98    573.86 o 
   1  51  -3     6233.88     8189.50   1281.16 o 
   3  51  -3     2623.99     3172.22    523.29 o 
   5  51  -3     5285.10     5632.97    647.99 o 
   7  51  -3     2821.99     3457.59    823.58 o 
   1  53  -3     2510.73     3018.90    538.02 o 
   3  53  -3     6542.38     8035.42   1288.20 o 
   5  53  -3     1854.82     1597.17    397.31 o 
   7  53  -3     9346.10     8396.75   1249.52 o 
   1  55  -3      746.84      444.42    244.59 o 
   3  55  -3      542.99      396.31    551.25 o 
   5  55  -3      979.66      720.90    196.45 o 
   7  55  -3      155.93      632.62    385.50 o 
   1  57  -3    12929.26    17121.21   1345.60 o 
   3  57  -3     2825.54     2842.53    609.50 o 
   5  57  -3     2065.37     1583.63    333.02 o 
   1  59  -3     4489.67     6354.78    736.89 o 
   3  59  -3      517.67      424.63    198.84 o 
   5  59  -3     2722.38     2042.16    763.09 o 
   1  61  -3     2540.42     2281.16    554.73 o 
   3  61  -3      580.39      548.19    497.69 o 
   1  63  -3     2553.43     1096.31   1515.09 o 
   3  63  -3     2330.94     1652.41   1443.78 o 
   6   0  -2     9895.02     7925.23    349.16 o 
  10   0  -2    61764.77    68199.80   2177.93 o 
   0   2  -2    51108.12    52238.07    636.32 o 
   2   2  -2    94645.23    94486.14   1272.38 o 
   4   2  -2    40085.49    43029.73    591.50 o 
   6   2  -2    10544.86    10181.44    233.08 o 
   8   2  -2    17349.02    17663.03    560.73 o 
  10   2  -2    10742.78    12872.59    698.16 o 
  12   2  -2     1984.34     1523.48    241.41 o 
   2   4  -2    27826.37    34555.30   1080.89 o 
   4   4  -2    52082.73    44973.07    993.01 o 
   6   4  -2    27016.04    27043.76    469.69 o 
   8   4  -2    33883.12    33452.07    763.25 o 
  10   4  -2    16561.99    16068.02    674.61 o 
  12   4  -2     4041.52     3868.40    417.44 o 
   0   6  -2    92183.45    95340.52   1700.55 o 
   2   6  -2   219392.88   226977.36   2110.65 o 
   4   6  -2    27957.46    31413.09    523.65 o 
   6   6  -2     5547.81     5723.07    243.39 o 
   8   6  -2    34087.34    33188.19    773.31 o 
  10   6  -2    14725.63    16059.44    716.49 o 
  12   6  -2     1657.61     1910.77    291.89 o 
   2   8  -2   131470.28   138267.75   3841.91 o 
   4   8  -2    13765.78    13578.01    452.46 o 
   6   8  -2   118754.04   108637.96   2664.02 o 
   8   8  -2     6193.92     6874.32    390.36 o 
  10   8  -2     1705.45     1701.29    392.63 o 
  12   8  -2     2111.39     1826.37    273.84 o 
   0  10  -2    23880.33    25505.02    497.49 o 
   2  10  -2    10112.25    10055.12    416.06 o 
   4  10  -2    49196.19    50309.28    760.34 o 
   6  10  -2    14682.88    14304.04    450.24 o 
   8  10  -2    13863.79    13627.44    435.04 o 
  10  10  -2     8122.49     8133.01    474.36 o 
  12  10  -2     2324.94     2534.13    359.85 o 
  14  10  -2     2323.42     1744.23    450.57 o 
   2  12  -2     1996.57     2907.13    197.65 o 
   4  12  -2   158775.72   159478.23   2794.93 o 
   6  12  -2    18152.45    17629.61    621.93 o 
   8  12  -2    10089.13    10020.06    383.96 o 
  10  12  -2      540.83      669.40    128.51 o 
  12  12  -2     3131.79     4189.41    446.10 o 
  14  12  -2     1134.82      643.59    239.09 o 
   0  14  -2   580782.13   539956.69   2355.95 o 
   2  14  -2     2145.26     2384.86    162.24 o 
   4  14  -2    31558.07    32244.88    817.92 o 
   6  14  -2     1598.23     2116.85    319.73 o 
   8  14  -2    32720.94    32267.13    704.50 o 
  10  14  -2     5502.81     6414.49    474.46 o 
  12  14  -2    13700.80    14780.85    843.74 o 
  14  14  -2      621.18      854.49    328.69 o 
   2  16  -2      477.68      654.74     91.40 o 
   4  16  -2     7686.59     9561.83    447.43 o 
   6  16  -2    23723.85    22492.93   1374.75 o 
   8  16  -2    18685.67    21247.09    591.82 o 
  10  16  -2     1876.36     2223.58    265.04 o 
  12  16  -2     9390.94     9425.12   1018.85 o 
  14  16  -2     6114.51     6794.30    906.85 o 
   0  18  -2   130538.60   133425.02   1979.53 o 
   2  18  -2    55370.07    54447.57   1492.00 o 
   4  18  -2     9666.01     9382.53    365.52 o 
   6  18  -2    10513.29     9983.81    574.57 o 
   8  18  -2    10846.74    11058.22    616.91 o 
  10  18  -2     7994.33     7585.95    491.53 o 
  12  18  -2       93.74     1072.70    291.18 o 
  14  18  -2     1192.92     1830.13    486.45 o 
   2  20  -2    60325.55    57489.08    881.68 o 
   4  20  -2    53375.09    52472.65   1000.53 o 
   6  20  -2    58641.02    51986.18   1313.10 o 
   8  20  -2     9263.28     8830.68    605.07 o 
  10  20  -2     2885.57     2628.63    336.17 o 
  12  20  -2    16967.23    18387.41    941.65 o 
   0  22  -2    90858.84    81816.44   2199.54 o 
   2  22  -2     8397.04     9830.79    368.55 o 
   4  22  -2     5135.26     5359.37    339.40 o 
   6  22  -2     6223.95     5753.16    475.86 o 
   8  22  -2    27038.16    24889.09   1020.53 o 
  10  22  -2     3175.20     3612.34    388.38 o 
  12  22  -2     4399.36     5866.02    556.66 o 
   2  24  -2    50694.36    51909.54   1854.76 o 
   4  24  -2    28691.16    25864.79    999.94 o 
   6  24  -2    69747.85    65304.44   1538.43 o 
   8  24  -2     9353.80     7652.95    577.06 o 
  10  24  -2     9615.35     9024.93    620.31 o 
  12  24  -2     1093.23      989.18    306.47 o 
   0  26  -2     2474.28     3071.92    497.99 o 
   2  26  -2     6354.36     6200.05    460.16 o 
   4  26  -2     1323.47     1242.14    152.35 o 
   6  26  -2    46574.65    41767.20   1251.38 o 
   8  26  -2     2972.56     2494.39    428.20 o 
  10  26  -2     6407.96     6778.01    494.82 o 
  12  26  -2      410.15      373.80    178.19 o 
   2  28  -2    10717.46    10880.31    557.78 o 
   4  28  -2    20917.06    21922.99   1277.21 o 
   6  28  -2     2297.03     2220.02    331.92 o 
   8  28  -2     2430.82     2382.83    435.59 o 
  10  28  -2     3564.56     3699.91    413.33 o 
  12  28  -2     1771.25     1780.00    422.18 o 
   0  30  -2    32447.64    29164.71   1614.26 o 
   2  30  -2    24198.64    23766.35   1139.91 o 
   4  30  -2    20715.63    22182.40   1008.93 o 
   6  30  -2    12893.15    11314.00    901.16 o 
   8  30  -2    14640.40    12080.90    986.09 o 
  10  30  -2      425.53      282.16    255.13 o 
  12  30  -2     2940.79     2395.69    505.92 o 
   2  32  -2    28580.15    28594.43    733.85 o 
   4  32  -2    20890.06    21621.60   1286.46 o 
   6  32  -2    16436.56    14729.48   1080.79 o 
   8  32  -2      976.91     1050.86    333.89 o 
  10  32  -2       44.26       96.36    201.66 o 
  12  32  -2     5573.70     5152.04    717.36 o 
   0  34  -2     3943.45     4839.21    518.90 o 
   2  34  -2    91886.02    97174.56   1781.25 o 
   4  34  -2    19139.31    20539.54   1018.72 o 
   6  34  -2     2279.26     1816.63    422.02 o 
   8  34  -2     1932.83     1614.61    396.88 o 
  10  34  -2    12852.36    13285.27    785.31 o 
  12  34  -2     4181.25     4879.60   1168.26 o 
   2  36  -2     4113.41     4388.31    342.85 o 
   4  36  -2      749.25      897.75    208.85 o 
   6  36  -2      711.36      512.54    243.37 o 
   8  36  -2     1255.34     1105.25    337.58 o 
  10  36  -2     3288.97     3315.06    408.28 o 
  12  36  -2     6171.23     6384.50    901.80 o 
   0  38  -2    19400.40    19437.54   3567.94 o 
   2  38  -2     1698.37     1663.17    249.18 o 
   4  38  -2      640.54     1188.12    281.43 o 
   6  38  -2      623.15      869.26    343.55 o 
   8  38  -2     8133.19     7417.65    847.24 o 
  10  38  -2      780.88      922.51    157.69 o 
  12  38  -2       62.98      289.21    717.95 o 
   2  40  -2     1425.83     1576.73    255.58 o 
   4  40  -2    84598.03    84120.75   5531.22 o 
   6  40  -2      669.38      698.35    206.55 o 
   8  40  -2    17651.65    16853.37    997.24 o 
  10  40  -2      110.58      287.52    264.75 o 
   0  42  -2     1147.84     1324.83    759.06 o 
   2  42  -2     8991.52     9428.12    605.32 o 
   4  42  -2     3653.84     5764.29    479.20 o 
   6  42  -2     1192.16     1612.03    324.31 o 
   8  42  -2     4096.25     4799.26    610.90 o 
  10  42  -2     6488.74     7058.81    556.50 o 
   2  44  -2     2850.86     3710.13    506.63 o 
   4  44  -2    24154.68    24755.58   1556.42 o 
   6  44  -2     1114.10     1544.11    339.71 o 
   8  44  -2    11818.89    10835.60    872.52 o 
  10  44  -2     3419.33     3569.52    441.13 o 
   0  46  -2      230.66       76.67     84.59 o 
   2  46  -2    15153.79    17431.20   1404.45 o 
   4  46  -2     3498.44     3679.40    428.20 o 
   6  46  -2      996.24     1411.07    323.95 o 
   8  46  -2     3880.07     4155.15    588.61 o 
  10  46  -2      645.23     1381.50    395.39 o 
   2  48  -2      960.41     1721.03    389.13 o 
   4  48  -2     2767.95     3179.70    442.96 o 
   6  48  -2       67.88      345.68    292.17 o 
   8  48  -2      348.13      939.75    315.29 o 
  10  48  -2      233.69     1006.34    416.31 o 
   0  50  -2     3742.44     6015.31    782.84 o 
   2  50  -2    37446.68    39544.92   2443.40 o 
   4  50  -2     3305.47     4238.45    455.94 o 
   6  50  -2      218.93      359.48    222.23 o 
   8  50  -2      993.93     1349.54    383.83 o 
   2  52  -2     9957.00    11652.48    984.52 o 
   4  52  -2     2364.83     1905.08    295.87 o 
   6  52  -2     2080.82     1657.65    521.64 o 
   8  52  -2      593.45      697.94    276.90 o 
   0  54  -2     7445.69     9716.38   1797.67 o 
   2  54  -2     1286.34      831.13    351.31 o 
   4  54  -2      341.17      193.73    242.38 o 
   6  54  -2     6548.71     5419.47    909.62 o 
   8  54  -2     1010.29     1184.37    442.13 o 
   2  56  -2      952.93     1613.69    713.37 o 
   4  56  -2     2402.26     2422.90    698.37 o 
   6  56  -2     2491.26     1975.14    541.81 o 
   8  56  -2     1673.61     1312.97    536.09 o 
   0  58  -2     3374.29     3154.84    777.15 o 
   2  58  -2     1473.78     1255.50   1364.38 o 
   4  58  -2      582.35     3221.75   1104.31 o 
   6  58  -2     1105.74      507.45    327.11 o 
   2  60  -2     5221.46     4257.93   2017.75 o 
   4  60  -2      526.52      142.36    807.52 o 
   6  60  -2    10699.90     8937.00   1291.52 o 
   0  62  -2     1613.25     1680.01    640.30 o 
   2  62  -2      206.34      419.27   1743.64 o 
   4  62  -2      164.42      -73.93   1020.73 o 
   2  64  -2      588.50      310.34   1534.50 o 
   4  64  -2       55.37      -49.44   1549.05 o 
   0  66  -2    15659.11    19167.54   2237.84 o 
   2  66  -2      214.64      298.59   1363.62 o 
   1   1  -1   104624.09   114178.55   1743.87 o 
   3   1  -1   140462.11   152912.52   2162.00 o 
   5   1  -1    22402.41    25357.09    593.91 o 
   7   1  -1    76386.56    77985.34   1280.95 o 
   9   1  -1     8749.22     8982.66    411.26 o 
  11   1  -1    10173.12    10750.34    679.73 o 
  13   1  -1      821.60      485.76     83.31 o 
  15   1  -1     2043.60     1819.30    332.47 o 
   1   3  -1    25896.50    28880.61    771.62 o 
   3   3  -1   155367.84   161524.14   1459.80 o 
   5   3  -1    61318.75    59834.49    869.49 o 
   7   3  -1    41249.25    44968.88    609.09 o 
   9   3  -1    17990.88    18576.59    687.31 o 
  13   3  -1     1500.46      921.02    173.84 o 
  15   3  -1      941.17      584.67    185.99 o 
   3   5  -1    95320.80    96281.05    971.22 o 
   5   5  -1    13176.30    12432.43    220.24 o 
   7   5  -1       11.24      125.68     33.30 o 
   9   5  -1    14695.88    14955.01    535.15 o 
  11   5  -1    10119.75    10377.17   1099.83 o 
  13   5  -1     2107.94     2092.05    358.27 o 
  15   5  -1     1012.85      702.08    219.19 o 
   1   7  -1   119274.71   119807.59   1663.86 o 
   3   7  -1   116078.27   124489.99   1174.43 o 
   5   7  -1    21687.91    21550.68    312.62 o 
   7   7  -1    11576.23    11368.86    307.63 o 
   9   7  -1    55823.61    56827.47   1043.18 o 
  11   7  -1      180.59       92.63    251.38 o 
  13   7  -1    16183.68    17540.74    965.17 o 
  15   7  -1      442.54      560.35    194.29 o 
   1   9  -1   286542.38   296651.84   4981.56 o 
   3   9  -1   103512.49   103799.66   1596.98 o 
   5   9  -1     8363.11     8796.13    393.13 o 
   7   9  -1    10661.62    10019.01    258.79 o 
   9   9  -1    10465.69    10198.29    467.81 o 
  11   9  -1    15502.63    15926.25    837.75 o 
  13   9  -1     2248.14     3421.20    479.21 o 
  15   9  -1     1511.52     1905.74    379.61 o 
   1  11  -1    41642.70    48078.39   1474.36 o 
   3  11  -1   208219.27   197703.11   3482.88 o 
   5  11  -1    53615.63    51705.07    635.03 o 
   7  11  -1     2656.92     3628.60    161.78 o 
   9  11  -1    18879.14    19470.78    630.38 o 
  11  11  -1     4083.38     4897.41    798.09 o 
  13  11  -1     8038.83     9125.16    696.35 o 
  15  11  -1       85.50      375.23    387.48 o 
   1  13  -1   122613.08   124193.91   2246.90 o 
   3  13  -1    95866.77    89169.59   3430.91 o 
   5  13  -1     2745.69     2327.59    175.76 o 
   7  13  -1    42686.10    42295.72    603.16 o 
   9  13  -1     1083.27     1129.33    135.32 o 
  11  13  -1    24167.38    26263.46   1074.49 o 
  13  13  -1       17.75      435.41    194.35 o 
   1  15  -1    46817.48    43618.69    757.94 o 
   3  15  -1    18332.80    19976.06    602.49 o 
   5  15  -1    21911.86    25429.52    830.51 o 
   7  15  -1    18277.98    18881.13    499.48 o 
   9  15  -1     5733.45     5963.17    349.39 o 
  11  15  -1     3180.82     3628.70    340.98 o 
  13  15  -1     3024.33     3369.09    445.88 o 
   1  17  -1    42376.49    48677.86    779.94 o 
   3  17  -1   163532.09   152909.44   1488.79 o 
   5  17  -1    49126.75    50649.14   1180.60 o 
   7  17  -1    43123.37    42112.44    671.00 o 
   9  17  -1    10749.36    10750.90    393.63 o 
  11  17  -1     1228.71     1316.52    180.10 o 
  13  17  -1     1431.93     1427.33    303.62 o 
   1  19  -1    28150.89    30200.06    559.54 o 
   3  19  -1    49796.10    47747.64    982.51 o 
   5  19  -1    96827.23    95032.11   2492.71 o 
   7  19  -1     5206.16     5532.48    280.30 o 
   9  19  -1    20122.42    20417.86    634.96 o 
  11  19  -1     5576.04     6055.46    352.84 o 
  13  19  -1     3160.61     3738.23    577.11 o 
   1  21  -1    27179.74    26238.05    769.25 o 
   3  21  -1    16218.60    15594.86    527.04 o 
   5  21  -1    20417.61    18554.82    651.30 o 
   7  21  -1     6105.30     5592.06    332.57 o 
   9  21  -1    22517.54    20975.66    950.78 o 
  11  21  -1     2427.17     2887.25    253.38 o 
  13  21  -1     5711.24     6267.80    606.01 o 
   1  23  -1    74073.51    70854.09   1402.71 o 
   3  23  -1    12212.35    11069.87    883.17 o 
   5  23  -1    23425.61    22053.67   1052.42 o 
   7  23  -1    26876.69    25747.75    856.61 o 
   9  23  -1     9388.99     9179.70    550.75 o 
  11  23  -1     9475.13     9035.38    505.35 o 
  13  23  -1     3978.89     5074.81    507.72 o 
   1  25  -1    29802.09    28699.43   1746.75 o 
   3  25  -1    51290.33    49211.89   1033.37 o 
   5  25  -1    33051.77    30225.36    767.52 o 
   7  25  -1     5850.16     5374.00    409.77 o 
   9  25  -1     2390.34     2475.57    299.78 o 
  11  25  -1     4247.61     4632.78    351.50 o 
  13  25  -1     3226.88     4461.04    604.64 o 
   1  27  -1    72575.27    68937.73   5626.46 o 
   3  27  -1    66781.97    64870.84   1498.08 o 
   5  27  -1     6471.04     6612.19    383.07 o 
   7  27  -1    19002.40    17888.23    929.02 o 
   9  27  -1      111.36       97.61     71.82 o 
  11  27  -1    14933.61    15590.96    633.75 o 
  13  27  -1     1625.19     2359.99    891.76 o 
   1  29  -1    36295.97    35880.85   1234.38 o 
   3  29  -1    15231.23    14576.39    422.20 o 
   5  29  -1     2464.04    14976.59   1506.40 o 
   7  29  -1     5860.58     6192.89    777.82 o 
   9  29  -1     5014.69     8859.52   2259.51 o 
  11  29  -1     3208.90     3784.57    328.10 o 
  13  29  -1     1991.24     2797.23    865.06 o 
   1  31  -1     7157.72     6826.78    505.77 o 
   3  31  -1    13330.06    14160.30    545.50 o 
   5  31  -1    12748.17    12322.88    587.10 o 
   7  31  -1    38382.70    35625.20   1286.88 o 
   9  31  -1     1931.22     2127.27    256.29 o 
  11  31  -1       81.03      165.81    132.28 o 
  13  31  -1      243.47      609.61    960.38 o 
   1  33  -1     5092.93     5841.53    369.44 o 
   3  33  -1    22849.61    24595.69    577.15 o 
   5  33  -1    80717.64    73180.09   2290.01 o 
   7  33  -1     5964.82     6813.71    484.99 o 
   9  33  -1     9656.34     8709.07    534.99 o 
  11  33  -1      424.69      639.97    377.82 o 
  13  33  -1     2650.15     2154.41   1147.86 o 
   1  35  -1     7629.00     7839.43    794.72 o 
   3  35  -1     8864.63     8557.28    443.76 o 
   5  35  -1     5608.10     5745.00    470.04 o 
   7  35  -1     7301.95     7212.12    496.35 o 
   9  35  -1     5351.16     5237.32    445.19 o 
  11  35  -1     1046.74     1208.96    312.53 o 
  13  35  -1      238.63      -90.51    249.35 o 
   1  37  -1    30422.26    32564.04   2278.37 o 
   3  37  -1      410.45      266.07    191.58 o 
   5  37  -1    27775.59    26773.88    953.49 o 
   7  37  -1     4627.54     4997.45    457.13 o 
   9  37  -1    10324.51     9967.97    608.46 o 
  11  37  -1     1781.29     1865.58    287.19 o 
   1  39  -1    10434.75    12577.54   1056.54 o 
   3  39  -1    14846.26    15715.82    955.31 o 
   5  39  -1     9975.64     8899.65    580.66 o 
   7  39  -1    20216.70    18690.24    855.67 o 
   9  39  -1      399.56      500.53    156.19 o 
  11  39  -1     2230.47     2481.82    345.94 o 
   1  41  -1    12782.31    15283.79   1364.06 o 
   3  41  -1    10750.34    11747.54    765.10 o 
   5  41  -1     1610.62     1444.05    199.16 o 
   7  41  -1     3158.37     3282.28    392.63 o 
   9  41  -1     1398.78     1068.78    373.30 o 
  11  41  -1     5477.28     5834.47    525.06 o 
   1  43  -1    37185.75    46038.04   1708.38 o 
   3  43  -1    11262.47    10295.79    628.86 o 
   5  43  -1     4620.22     4818.59    373.60 o 
   7  43  -1     3446.89     3328.63    393.22 o 
   9  43  -1     4626.89     5164.37    471.81 o 
  11  43  -1     4571.43     4737.22    489.85 o 
   1  45  -1    20631.03    27254.36   2304.20 o 
   3  45  -1     2103.55     2260.18    493.64 o 
   5  45  -1     9750.82     9317.29    529.84 o 
   7  45  -1     9490.43     9128.57    638.83 o 
   9  45  -1      892.82     1038.02    389.39 o 
  11  45  -1      168.61      244.96    267.28 o 
   1  47  -1     4997.71     6849.61    556.19 o 
   3  47  -1      661.53      379.73    303.61 o 
   5  47  -1    17667.94    15794.92    859.20 o 
   7  47  -1     4398.08     3908.47    447.00 o 
   9  47  -1     3200.83     2509.61    486.88 o 
  11  47  -1      549.53       50.94    340.29 o 
   1  49  -1     6542.28     7386.80   1037.05 o 
   3  49  -1     5412.91     4576.31    721.19 o 
   5  49  -1     2834.25     3286.71    444.13 o 
   7  49  -1     2534.53     2355.57    337.14 o 
   9  49  -1     2454.32     1932.84    405.47 o 
   1  51  -1    10836.53    13264.04   2602.08 o 
   3  51  -1     1752.76     1202.27    600.33 o 
   5  51  -1     6946.77     7154.44    859.28 o 
   7  51  -1     3443.65     3089.31    418.86 o 
   9  51  -1     5485.92     4856.58    663.88 o 
   1  53  -1     5004.19     6124.91   1372.33 o 
   3  53  -1     7150.34     7225.35    824.17 o 
   5  53  -1     2298.96     1861.78    609.58 o 
   7  53  -1    11652.30     8969.39    915.88 o 
   9  53  -1      971.86      407.13    127.71 o 
   1  55  -1     1731.91     1919.61    653.71 o 
   3  55  -1     2615.17     2820.16    620.35 o 
   5  55  -1      691.15      521.07   1095.01 o 
   7  55  -1      214.75      183.65    214.26 o 
   9  55  -1       79.48     -679.56    679.56 o 
   1  57  -1     6080.27     6569.20    847.24 o 
   3  57  -1     4194.22     3098.55    914.46 o 
   5  57  -1     1581.12     1735.83   1980.01 o 
   7  57  -1     1737.89      193.81    290.28 o 
   1  59  -1     2224.88     3214.18    625.69 o 
   3  59  -1     1658.72      448.84    983.94 o 
   5  59  -1      405.40      789.53    832.00 o 
   7  59  -1      844.20      148.40    444.42 o 
   1  61  -1     2342.26     3137.91    652.65 o 
   3  61  -1      279.17      177.35    826.78 o 
   5  61  -1     3966.51     2918.32   2129.64 o 
   1  63  -1     3810.73     5291.21    781.23 o 
   3  63  -1     6129.61     6682.68   1840.18 o 
   5  63  -1     1107.29     2256.07    773.27 o 
   1  65  -1      786.25     2618.50    627.34 o 
   3  65  -1     1269.18     1069.90   1131.56 o 
   1  67  -1     1999.54     4191.64    775.44 o 
   4   0   0    14083.23    16597.30    688.46 o 
   8   0   0    52637.40    47137.73   1327.51 o 
  12   0   0    19229.96    23165.24   1566.07 o 
   2   2   0    29520.62    29701.87   1421.25 o 
   4   2   0    72377.69    68353.93    630.34 o 
   6   2   0    17479.87    16426.54    386.12 o 
   8   2   0     2200.21     2423.07    175.42 o 
  10   2   0      965.04      930.61    136.13 o 
  12   2   0    11376.42    12314.96    810.65 o 
  14   2   0     7787.77     8743.80    893.51 o 
   2   4   0    22341.59    27661.58   2188.99 o 
   4   4   0     4429.92     5025.14    157.43 o 
   6   4   0     4258.64     3261.92    181.21 o 
   8   4   0     2060.89     2177.12    164.51 o 
  10   4   0    21792.81    20501.44    796.28 o 
  12   4   0     3213.61     4300.80    427.53 o 
  14   4   0      620.08      202.64    486.13 o 
   2   6   0    34892.43    28996.81    338.09 o 
   4   6   0     1499.79     1182.18     78.41 o 
   6   6   0   262461.03   272528.31   2078.42 o 
   8   6   0     4051.55     4705.55    252.42 o 
  10   6   0      644.20      722.78     98.50 o 
  12   6   0    11506.02    11767.72    673.17 o 
  14   6   0     1711.48     1681.63    606.29 o 
   0   8   0   195718.56   215835.42   2607.60 o 
   2   8   0    12129.51    11790.15    281.25 o 
   4   8   0     1506.56     2274.11    112.94 o 
   6   8   0    25893.97    27649.04    465.46 o 
   8   8   0    60544.29    59126.93   1084.30 o 
  10   8   0     2371.21     1836.89    169.33 o 
  12   8   0     1632.21     2051.05    226.32 o 
  14   8   0      424.39      166.17    353.03 o 
   2  10   0   180344.86   204348.11   1846.66 o 
   4  10   0    65635.40    59536.33    656.56 o 
   6  10   0   136055.03   138844.09   1141.21 o 
   8  10   0    26093.72    26372.78    588.60 o 
  10  10   0     8322.37     8238.65    455.20 o 
  12  10   0     2156.36     2077.76    244.60 o 
  14  10   0      138.02      300.11    321.07 o 
   0  12   0     8809.96    10260.54    764.38 o 
   2  12   0   106298.73   103698.48   2546.73 o 
   4  12   0    17909.43    19078.70    341.53 o 
   6  12   0    88804.39    86339.77   1115.16 o 
   8  12   0       50.22      336.25     61.39 o 
  10  12   0    15720.87    17050.53    611.39 o 
  12  12   0        9.23      -25.99     42.10 o 
  14  12   0      264.11      804.33    371.31 o 
   2  14   0    68099.78    63306.04   1887.39 o 
   4  14   0     5574.55     4777.14    206.44 o 
   6  14   0     3082.33     2765.26    156.46 o 
   8  14   0     8708.58     8910.19    283.97 o 
  10  14   0    39857.78    37444.79    895.67 o 
  12  14   0       38.59       63.91     98.25 o 
  14  14   0     9392.55    12138.48   1152.09 o 
   0  16   0    49910.95   261082.23  36300.49 o 
   2  16   0   181099.80   175701.75   6330.27 o 
   4  16   0    66260.26    75494.57    858.31 o 
   6  16   0     1941.08     1552.00    112.66 o 
   8  16   0    23218.46    22265.09    607.78 o 
  10  16   0     8060.32     8972.52    448.82 o 
  12  16   0     4431.94     4549.93    364.88 o 
  14  16   0     3050.84     4375.17    509.53 o 
   2  18   0    30799.59    33666.67    542.33 o 
   4  18   0   132469.70   128384.85   1227.40 o 
   6  18   0      119.97      231.03     50.79 o 
   8  18   0    13557.93    13825.32    377.85 o 
  10  18   0     8304.77     7834.79    433.81 o 
  12  18   0     8837.56     9280.12    522.33 o 
  14  18   0      851.27     1161.61    269.61 o 
   0  20   0     7538.65     7872.49    911.12 o 
   2  20   0   290473.81   294327.75   2568.25 o 
   4  20   0    23618.60    21564.63    492.35 o 
   6  20   0    13881.71    14074.27    391.99 o 
   8  20   0     9591.32     8135.18    332.32 o 
  10  20   0    24275.06    27035.79    789.88 o 
  12  20   0     1337.57     1678.66    225.68 o 
  14  20   0     1714.97     1963.81    340.97 o 
   2  22   0     4325.52     4138.89    182.86 o 
   4  22   0     3577.06     3712.50    226.92 o 
   6  22   0    23556.84    18418.05    540.16 o 
   8  22   0      326.69      605.95    109.00 o 
  10  22   0     2922.23     3196.12    292.28 o 
  12  22   0      734.36      804.16    150.65 o 
  14  22   0     2618.46     3195.35    426.71 o 
   0  24   0    13880.40    16446.58    830.35 o 
   2  24   0     6872.48     8612.61    549.73 o 
   4  24   0       61.83      386.33    123.60 o 
   6  24   0     5779.65     5133.32    350.86 o 
   8  24   0    14191.87    14055.70    522.72 o 
  10  24   0     8689.89     8719.25    518.89 o 
  12  24   0      450.91      214.47    142.47 o 
  14  24   0     1198.48     1142.97    303.03 o 
   2  26   0       18.99      133.95     57.10 o 
   4  26   0   255492.80   240444.27   4624.06 o 
   6  26   0      842.53     1214.82    195.69 o 
   8  26   0    32249.01    33138.42    926.56 o 
  10  26   0       17.95      563.05    196.00 o 
  12  26   0      688.81      752.19    300.56 o 
  14  26   0      120.34      247.83    211.49 o 
   0  28   0   251558.34   291543.25   4637.37 o 
   2  28   0    24354.63    23308.63    838.57 o 
   4  28   0      247.00     2103.97    778.09 o 
   6  28   0     6683.36     6764.17    570.31 o 
   8  28   0     2129.30     2659.39    265.77 o 
  10  28   0    19951.94    20716.22    805.66 o 
  12  28   0     2323.71     2561.34    381.04 o 
  14  28   0        2.71      104.62   1172.00 o 
   2  30   0    34949.21    32026.73    795.56 o 
   4  30   0    59961.09    55585.83   1344.07 o 
   6  30   0     3432.27     3266.29    318.52 o 
   8  30   0    25827.74    26350.60    765.66 o 
  10  30   0     1261.70     1692.63    267.80 o 
  12  30   0     2438.71     2348.63    331.67 o 
   0  32   0    27730.80    36893.00   1083.01 o 
   2  32   0    31883.32    29875.28    940.65 o 
   4  32   0     5723.88     5349.15    441.56 o 
   6  32   0    10538.64    10475.11    580.01 o 
   8  32   0     3911.72     4229.71    322.29 o 
  10  32   0     8161.72     8163.95    544.29 o 
  12  32   0      335.92      559.22    323.08 o 
   2  34   0    30992.86    32960.55    933.71 o 
   4  34   0    13741.32    12106.89    666.18 o 
   6  34   0    34669.14    33486.79   1076.47 o 
   8  34   0     1483.52     1354.28    174.71 o 
  10  34   0       46.99      619.67    205.18 o 
  12  34   0    12009.06    13028.02   1366.95 o 
   0  36   0    20878.38    24590.91    788.64 o 
   2  36   0    75680.45    76179.06   4042.88 o 
   4  36   0    32889.69    29053.86   1654.90 o 
   6  36   0     4717.53     4774.15    455.92 o 
   8  36   0     7758.65     7538.43    444.91 o 
  10  36   0     9369.65     9421.68    608.88 o 
  12  36   0     1289.62     1835.58    392.41 o 
   2  38   0    27252.45    28927.66   1756.59 o 
   4  38   0     3972.51     3802.48    398.32 o 
   6  38   0    24451.48    21909.59    955.71 o 
   8  38   0     1416.86     1493.33    210.48 o 
  10  38   0       10.03       62.06    176.86 o 
  12  38   0      139.39      246.85    298.06 o 
   0  40   0     8131.80     8279.85    599.41 o 
   2  40   0     4257.24     4596.22    370.69 o 
   4  40   0      276.25      143.28    134.26 o 
   6  40   0    28475.32    25988.18   1058.44 o 
   8  40   0     1408.96     1217.75    160.91 o 
  10  40   0      342.99      474.51    131.06 o 
  12  40   0      595.86      594.65    502.63 o 
   2  42   0    11497.21    10088.27    704.10 o 
   4  42   0    21883.91    19008.20    938.17 o 
   6  42   0     2231.07     2766.12    381.78 o 
   8  42   0     2891.05     2337.45    281.17 o 
  10  42   0       21.76      -34.51    236.76 o 
  12  42   0      607.88      432.85    910.89 o 
   0  44   0    34150.43    44550.44   2625.95 o 
   2  44   0      716.58     1283.17    268.36 o 
   4  44   0     5413.80     5256.57    511.23 o 
   6  44   0     3298.30     2729.06    377.10 o 
   8  44   0    14936.14    14769.61    703.96 o 
  10  44   0      163.20      -43.57    219.49 o 
   2  46   0    12180.59    12514.94    997.45 o 
   4  46   0     2180.89     2232.15    337.39 o 
   6  46   0    31365.16    27678.34   1194.03 o 
   8  46   0     2644.55     1732.77    236.83 o 
  10  46   0      780.26      483.72    255.33 o 
   0  48   0      823.36     2715.30    788.65 o 
   2  48   0    10665.37    11532.56   1063.04 o 
   4  48   0     1423.95      795.52    319.01 o 
   6  48   0      102.89       -9.31    291.29 o 
   8  48   0      705.20      389.40    266.15 o 
  10  48   0     3503.95     3035.69    395.52 o 
   2  50   0     1508.07     1233.34    334.97 o 
   4  50   0      102.01      -41.07    271.66 o 
   6  50   0     1346.94      444.30    166.18 o 
   8  50   0     4915.10     2855.68    426.81 o 
  10  50   0     2437.65     1354.88   1016.51 o 
   0  52   0    34221.66    37417.13   2696.56 o 
   2  52   0      211.35      145.18    100.60 o 
   4  52   0      367.51      535.09    956.04 o 
   6  52   0      350.86      -89.96    272.90 o 
   8  52   0     3836.64     2481.34    502.51 o 
  10  52   0     1029.56      494.85   1340.41 o 
   2  54   0      920.67      965.05    224.46 o 
   4  54   0    24195.17    24997.47   3302.54 o 
   6  54   0     5429.46     3571.69    500.68 o 
   8  54   0     4473.45     3461.23    437.96 o 
   0  56   0    14756.27    17016.93   1828.33 o 
   2  56   0      933.06     1311.98    378.34 o 
   4  56   0     9552.78     9926.56   1558.96 o 
   6  56   0      197.00     -369.58    527.33 o 
   8  56   0     1261.77      -52.65    242.85 o 
   2  58   0      750.92     1577.39    435.06 o 
   4  58   0     4555.23     4343.19   1302.51 o 
   6  58   0      101.45     -479.38    625.19 o 
   8  58   0     1671.52      550.37    299.68 o 
   0  60   0      118.49     1148.88    675.28 o 
   2  60   0     6027.49     8003.85    928.41 o 
   4  60   0     5396.05     5327.33   1282.98 o 
   6  60   0      261.77     -464.90    525.99 o 
   2  62   0     1542.28     3626.39    689.84 o 
   4  62   0     3543.30     4995.92    784.55 o 
   6  62   0     2079.04      640.08   1030.26 o 
   0  64   0       14.85     1504.21    688.69 o 
   2  64   0    14760.75    18718.52   1421.91 o 
   4  64   0     3197.46     4569.00    857.40 o 
   2  66   0       22.87     1965.74    582.33 o 
   4  66   0      289.31      709.63    376.76 o 
   0  68   0       67.03     1627.48    842.70 o 
   2  68   0      839.61     1681.79    483.54 o 
   1   1   1   123323.37   120722.79    537.07 o 
   3   1   1   145786.58   157020.00    992.52 o 
   5   1   1    25621.91    27032.36    351.41 o 
   7   1   1    78874.00    78176.41    862.52 o 
   9   1   1     8079.45     8529.51    377.58 o 
  11   1   1    10554.19    10932.41    420.03 o 
  13   1   1      343.29      278.08     46.03 o 
  15   1   1     2037.51     1965.16    465.92 o 
   1   3   1    19079.50    23052.51    466.76 o 
   3   3   1   145601.56   158585.05    775.53 o 
   5   3   1    60198.16    58258.52    488.27 o 
   7   3   1    42603.93    45068.64    615.59 o 
   9   3   1    15185.95    15356.02    441.30 o 
  11   3   1     3078.98     3764.58    257.61 o 
  13   3   1     2401.35     2094.42    246.87 o 
  15   3   1      866.22      555.94    159.56 o 
   1   5   1      826.25      661.09     32.79 o 
   3   5   1    84319.04    89605.55    931.48 o 
   5   5   1    14494.91    13817.42    218.21 o 
   7   5   1      251.41      325.45     53.72 o 
   9   5   1    13816.92    13676.80    421.83 o 
  11   5   1    10156.61     9300.28    413.69 o 
  13   5   1     2141.28     2629.51    306.00 o 
  15   5   1     1097.09      931.30    201.02 o 
   1   7   1   114741.00   114610.34   1796.56 o 
   3   7   1   108804.55   121903.89   1242.01 o 
   5   7   1    21367.22    21107.72    299.65 o 
   7   7   1     9730.06     9603.35    250.47 o 
   9   7   1    52213.74    51996.36    809.49 o 
  11   7   1      368.82      462.85    109.96 o 
  13   7   1    16675.48    17822.96    729.87 o 
  15   7   1      474.32      327.67    127.57 o 
   1   9   1   299145.25   299671.66   1586.50 o 
   3   9   1   100448.55   101760.38    902.10 o 
   5   9   1    13114.85    13372.06    274.33 o 
   7   9   1    10351.02     9737.86    232.88 o 
   9   9   1     9967.67    10309.67    369.39 o 
  11   9   1    16274.87    15905.23    538.17 o 
  13   9   1     2047.61     3518.26    356.90 o 
  15   9   1     1259.71      948.27    262.47 o 
   1  11   1    51660.43    61518.46   1160.14 o 
   3  11   1   219704.44   212985.98   3443.68 o 
   5  11   1    49693.72    47864.23    610.34 o 
   7  11   1     2948.64     3891.80    165.01 o 
   9  11   1    22221.59    22008.80    573.58 o 
  11  11   1     3024.30     3484.93    279.98 o 
  13  11   1     7349.52     7735.30    488.99 o 
  15  11   1      155.71       56.54    118.55 o 
   1  13   1   108445.31   116075.22   1341.45 o 
   3  13   1    78121.05    77696.23   1057.71 o 
   5  13   1     1968.39     1699.69     92.49 o 
   7  13   1    41565.43    40198.69   1044.04 o 
   9  13   1      325.91      297.68     87.35 o 
  11  13   1    24831.26    25552.88    696.02 o 
  13  13   1      212.06      378.09    141.64 o 
   1  15   1    46913.49    41921.23    861.74 o 
   3  15   1    20436.17    22494.71    647.63 o 
   5  15   1    28850.67    32042.32    461.49 o 
   7  15   1    19089.03    18720.38    461.65 o 
   9  15   1     4585.79     4955.58    321.09 o 
  11  15   1     2821.27     3055.35    249.56 o 
  13  15   1     3007.68     3314.99    328.08 o 
   1  17   1    33077.93    36746.64    842.93 o 
   3  17   1   176115.55   171930.53   1968.93 o 
   5  17   1    53416.56    54755.58   1306.38 o 
   7  17   1    44701.47    42887.99    658.80 o 
   9  17   1    14144.61    14538.91    467.33 o 
  11  17   1      539.86      568.55    138.35 o 
  13  17   1      732.13      801.74    176.14 o 
   1  19   1    31014.93    33663.90   1059.69 o 
   3  19   1    45474.25    44580.45   1017.01 o 
   5  19   1    97541.20    98601.97   2508.07 o 
   7  19   1     4904.87     5694.15    252.73 o 
   9  19   1    22132.79    22499.58    719.58 o 
  11  19   1     5428.16     5605.29    394.34 o 
  13  19   1     2844.55     3128.47    324.29 o 
   1  21   1    27353.65    23900.72   1044.02 o 
   3  21   1    23054.22    23581.63    778.61 o 
   5  21   1    19587.08    18971.23    556.53 o 
   7  21   1     4253.85     4330.98    251.30 o 
   9  21   1    23972.90    22729.28    630.53 o 
  11  21   1     2002.44     2585.77    243.80 o 
  13  21   1     5043.54     5012.23    422.46 o 
   1  23   1    61252.50    54095.28   1975.67 o 
   3  23   1    13243.77    12429.23    600.05 o 
   5  23   1    18012.26    18423.50    570.53 o 
   7  23   1    19818.72    20097.48    623.78 o 
   9  23   1    11177.36    11177.74    516.88 o 
  11  23   1     9352.10     8924.73    459.09 o 
  13  23   1     3857.25     4178.44    402.50 o 
   1  25   1    31921.01    31403.42   2783.49 o 
   3  25   1    47634.93    46548.05   1189.62 o 
   5  25   1    31939.02    30101.00    758.62 o 
   7  25   1     5644.29     5736.55    347.52 o 
   9  25   1     2307.85     2762.75    265.60 o 
  11  25   1     4493.08     5200.13    370.00 o 
  13  25   1     3328.91     3820.30    384.62 o 
   1  27   1    81277.20    76114.95   5157.01 o 
   3  27   1    73628.15    73409.20   4033.69 o 
   5  27   1     9788.92     9776.95    450.57 o 
   7  27   1    18462.42    17731.86    613.99 o 
   9  27   1      708.59      995.64    222.79 o 
  11  27   1    14587.01    15313.78    826.96 o 
  13  27   1     1226.98     1068.29    197.36 o 
   1  29   1    33398.61    29658.55   1328.18 o 
   3  29   1    18455.22    19894.13   2011.56 o 
   5  29   1     2006.20    11816.58   4513.07 o 
   7  29   1     3538.71     3646.65    313.35 o 
   9  29   1     6457.83    10728.73   2557.46 o 
  11  29   1     3451.97     4434.52    562.93 o 
  13  29   1     1957.70     1916.05    312.29 o 
   1  31   1     6901.62     6248.99    380.04 o 
   3  31   1    11997.71    11955.11    750.08 o 
   5  31   1    13239.03    13333.63    717.24 o 
   7  31   1    38740.14    37016.31   1157.73 o 
   9  31   1     1928.25     2439.87    321.27 o 
  11  31   1      232.65       84.00    524.57 o 
  13  31   1      140.08        2.51    235.99 o 
   1  33   1     3787.96     4057.38    291.86 o 
   3  33   1    18084.05    18197.61    839.98 o 
   5  33   1    80236.22    74396.88   1714.61 o 
   7  33   1     4831.08     5383.79    379.65 o 
   9  33   1    10623.41    10256.45    647.95 o 
  11  33   1      217.10      261.77    305.21 o 
  13  33   1     2586.37     2143.38    312.16 o 
   1  35   1     7694.24     6399.72    437.58 o 
   3  35   1     7881.69     7304.10    547.01 o 
   5  35   1     5696.83     6423.25    576.66 o 
   7  35   1     7391.32     7068.32    450.56 o 
   9  35   1     4706.69     4650.49    449.67 o 
  11  35   1     1155.98     1059.97   1148.66 o 
  13  35   1      414.61      -64.94    373.12 o 
   1  37   1    35914.99    38674.50   1998.58 o 
   3  37   1      863.26     1286.87    240.86 o 
   5  37   1    31803.81    31085.31   1190.79 o 
   7  37   1     4813.04     4503.35    421.42 o 
   9  37   1     9065.11     8118.46    843.74 o 
  11  37   1     1773.74     1097.51   1427.67 o 
   1  39   1     9470.65     9450.07    593.07 o 
   3  39   1    12988.67    13190.83    764.70 o 
   5  39   1     7599.81     7042.79    594.16 o 
   7  39   1    21452.83    19243.78    775.97 o 
   9  39   1      134.42       39.11    375.17 o 
  11  39   1     2047.81     1622.55   1265.36 o 
   1  41   1    12750.14    12634.10   1276.47 o 
   3  41   1     7051.15     7361.72    613.57 o 
   5  41   1     1708.92     1382.96    262.16 o 
   7  41   1     3470.03     3150.60    315.52 o 
   9  41   1      767.94      422.97    575.24 o 
  11  41   1     5588.90     5625.03   1743.19 o 
   1  43   1    37087.14    39447.41   1364.77 o 
   3  43   1    11211.23     9764.63    703.52 o 
   5  43   1     5148.86     5899.46    566.16 o 
   7  43   1     4964.09     4233.14    379.36 o 
   9  43   1     3596.07     3292.41    349.57 o 
  11  43   1     4683.76     1871.82   1860.04 o 
   1  45   1    21343.94    24494.34   1089.60 o 
   3  45   1     1694.32     1910.00    338.20 o 
   5  45   1    10426.03    10335.21    741.57 o 
   7  45   1    10764.23    10471.89    606.88 o 
   9  45   1      689.76      570.63    349.19 o 
  11  45   1      166.11       18.05   1036.04 o 
   1  47   1     6784.66     8002.23    886.55 o 
   3  47   1      319.65      460.06    187.78 o 
   5  47   1    19160.85    16885.74    976.53 o 
   7  47   1     5933.57     5337.75    462.63 o 
   9  47   1     2807.36     1633.30    480.66 o 
  11  47   1      857.55      385.89   1070.48 o 
   1  49   1     5605.54     5411.56    683.94 o 
   3  49   1     3777.33     3716.32    464.42 o 
   5  49   1     2022.26     2054.17    358.81 o 
   7  49   1     2446.26     1586.85    206.91 o 
   9  49   1     1834.06     1230.47    517.39 o 
   1  51   1     9439.42    12702.72    993.44 o 
   3  51   1     1357.86     2026.75    389.21 o 
   5  51   1     6252.94     5905.55    602.97 o 
   7  51   1     3004.51     2292.57    299.44 o 
   9  51   1     5134.49     3898.49    607.38 o 
   1  53   1     6430.64     8390.98    878.08 o 
   3  53   1     7488.53     8537.42    862.21 o 
   5  53   1     2572.69     2519.81    384.23 o 
   7  53   1    12014.82    10199.16    639.63 o 
   9  53   1      667.66     -105.88    168.26 o 
   1  55   1     1972.33     3261.27    607.75 o 
   3  55   1     2629.74     4317.25    654.40 o 
   5  55   1      838.29      810.52    231.59 o 
   7  55   1      344.51     -195.06    195.06 o 
   9  55   1      238.29     -367.22    367.22 o 
   1  57   1     6033.06     8496.74    893.08 o 
   3  57   1     5198.20     6225.05    786.52 o 
   5  57   1     1485.32     3196.36    653.71 o 
   7  57   1     1607.03      717.98    274.23 o 
   1  59   1     1782.25     3295.27    600.67 o 
   3  59   1     1228.18     1791.33    496.57 o 
   5  59   1      335.77     1267.81    406.88 o 
   7  59   1      603.44      152.37    265.56 o 
   1  61   1     1625.18     2088.88    519.27 o 
   3  61   1      419.96     1376.82    460.01 o 
   5  61   1     3657.96     4859.68    691.96 o 
   1  63   1     4247.01     5144.01    894.31 o 
   3  63   1     7020.83    10231.87   1042.39 o 
   5  63   1     1132.15     1474.22    689.94 o 
   1  65   1      800.91     2020.97    481.96 o 
   3  65   1     1387.42     3207.84    667.44 o 
   1  67   1     1432.71     2422.52    527.86 o 
   2   0   2   107797.91   108990.60   1085.15 o 
   6   0   2    16522.45    14364.40    498.45 o 
  10   0   2    63201.16    67127.27   6239.36 o 
  14   0   2     9100.61     9020.22    756.62 o 
   0   2   2    51636.91    51777.77    493.30 o 
   2   2   2    92723.09    90942.23    449.74 o 
   4   2   2    41664.40    43708.72    404.05 o 
   6   2   2    11078.88    10541.66    233.89 o 
   8   2   2    20532.65    20730.48    524.06 o 
  10   2   2     8651.39    11098.18    446.49 o 
  12   2   2     2086.26     1627.31    199.96 o 
  14   2   2      104.61      261.09    100.40 o 
   2   4   2    30295.96    35879.96    473.12 o 
   4   4   2    45458.81    39232.25    392.08 o 
   6   4   2    25954.19    25962.38    370.02 o 
   8   4   2    32765.60    30566.44    673.55 o 
  10   4   2    16524.12    16296.69    553.05 o 
  12   4   2     4389.18     4198.06    306.09 o 
  14   4   2      624.06      429.37     76.77 o 
   0   6   2    97582.01    95315.39    758.31 o 
   2   6   2   221425.78   225890.22   1325.61 o 
   4   6   2    27246.85    31741.36    415.14 o 
   6   6   2     4444.93     4744.15    200.08 o 
   8   6   2    33653.93    33235.32    672.42 o 
  10   6   2    13824.43    14187.07    511.42 o 
  12   6   2     2013.63     2010.95    205.34 o 
  14   6   2     2018.06     2004.51    252.69 o 
   2   8   2   132506.34   137374.53    919.56 o 
   4   8   2    12213.97    11636.86    215.21 o 
   6   8   2   123517.95   114450.40   1257.16 o 
   8   8   2     6554.76     7324.44    313.22 o 
  10   8   2     1385.43     1697.30    174.08 o 
  12   8   2     2237.00     1840.47    190.75 o 
  14   8   2     2862.64     3079.64    375.95 o 
   0  10   2    20685.47    24345.06    837.40 o 
   2  10   2    15217.49    15192.76    243.88 o 
   4  10   2    49005.84    50689.46    518.64 o 
   6  10   2    13197.95    13299.07    328.62 o 
   8  10   2    15032.71    14842.21    467.62 o 
  10  10   2     8420.07     7632.94    371.87 o 
  12  10   2     2341.42     1815.95    178.42 o 
  14  10   2     2542.37     2226.21    330.23 o 
   2  12   2     1609.47     2592.96    145.11 o 
   4  12   2   158366.77   158078.78    921.83 o 
   6  12   2    17527.18    15868.13    345.48 o 
   8  12   2    10640.41    10176.39    362.48 o 
  10  12   2      741.15      788.67    100.28 o 
  12  12   2     2567.48     2873.65    266.85 o 
  14  12   2     1245.66     1036.19    326.65 o 
   0  14   2   579910.06   575995.19  14564.58 o 
   2  14   2      859.64     1006.73     83.59 o 
   4  14   2    27714.71    29855.34    408.22 o 
   6  14   2     1388.81     1535.26    119.96 o 
   8  14   2    31218.79    29518.21    680.45 o 
  10  14   2     5614.07     5854.65    331.87 o 
  12  14   2    13950.28    12866.54    554.87 o 
  14  14   2      596.15      859.63    272.91 o 
   2  16   2     3264.08     2889.53    184.48 o 
   4  16   2     9708.92    11882.53    376.37 o 
   6  16   2    18890.80    16918.14    398.78 o 
   8  16   2    19048.41    20704.71    529.11 o 
  10  16   2     2158.55     2099.60    195.29 o 
  12  16   2     9344.35     9505.82    482.93 o 
  14  16   2     6533.25     6588.96    524.28 o 
   0  18   2   131093.03   134663.95   4674.87 o 
   2  18   2    65102.64    62734.08   1273.86 o 
   4  18   2    10621.95    10513.58    354.94 o 
   6  18   2     7855.72     7789.71    306.98 o 
   8  18   2    10765.65    10366.01    381.23 o 
  10  18   2     7857.54     6990.16    365.61 o 
  12  18   2      156.68      668.83    340.03 o 
  14  18   2     1311.47     1149.20    629.34 o 
   2  20   2    56929.25    57944.25   1339.25 o 
   4  20   2    52456.31    52981.37    810.23 o 
   6  20   2    57826.94    53685.98    905.68 o 
   8  20   2     9925.67    10122.61    378.91 o 
  10  20   2     2788.31     2079.92    226.69 o 
  12  20   2    17761.78    17708.40    658.52 o 
  14  20   2      109.41      120.62    441.48 o 
   0  22   2    81376.58    71459.30   1501.36 o 
   2  22   2     8119.85     9593.00    343.72 o 
   4  22   2     4453.70     5046.56    309.79 o 
   6  22   2     5806.13     6358.07    398.40 o 
   8  22   2    28629.44    28275.25    805.93 o 
  10  22   2     3613.65     3520.26    265.28 o 
  12  22   2     4434.23     4704.86    387.88 o 
  14  22   2      709.59      406.29    376.12 o 
   2  24   2    55291.98    54228.60   1504.61 o 
   4  24   2    31330.60    29683.30    883.54 o 
   6  24   2    65942.65    63462.79   2727.73 o 
   8  24   2     9345.48     8442.26    468.14 o 
  10  24   2     9026.04     8963.62    719.27 o 
  12  24   2      897.22      788.66    226.13 o 
   0  26   2     3316.71     3344.65    272.01 o 
   2  26   2     5718.08     5775.81    301.08 o 
   4  26   2     1120.79     1313.33    182.64 o 
   6  26   2    47335.32    46739.11   2386.74 o 
   8  26   2     2557.00     2406.45    311.60 o 
  10  26   2     5411.49     5650.25    411.86 o 
  12  26   2      355.16      329.97    246.68 o 
   2  28   2     9140.74     8671.42    442.08 o 
   4  28   2    24610.68    26985.15   2159.89 o 
   6  28   2     3631.16     4180.59    341.22 o 
   8  28   2     2369.79     2528.49    338.67 o 
  10  28   2     3793.11     4377.17    920.38 o 
  12  28   2     1446.60     1363.81    283.32 o 
   0  30   2    26438.92    23019.07   1430.36 o 
   2  30   2    23613.85    23941.23   1175.39 o 
   4  30   2    21654.43    22708.60   1213.36 o 
   6  30   2    13223.86    13150.20    589.56 o 
   8  30   2    16922.64    17715.77    968.85 o 
  10  30   2      354.69     1068.30    291.37 o 
  12  30   2     2661.29     2571.30    341.28 o 
   2  32   2    25439.18    25131.67    994.11 o 
   4  32   2    18547.86    19319.71    717.38 o 
   6  32   2    17565.52    16207.89    657.87 o 
   8  32   2      786.09      713.94    207.76 o 
  10  32   2       88.09      438.25    634.07 o 
  12  32   2     5846.96     5717.78    631.18 o 
   0  34   2     3812.34     3861.65    432.75 o 
   2  34   2    92936.59    98964.47   6606.80 o 
   4  34   2    19614.40    21472.90    873.21 o 
   6  34   2     1589.94     1441.64    194.22 o 
   8  34   2     1743.09     1601.07    265.34 o 
  10  34   2    13089.08    13570.15    844.86 o 
  12  34   2     4219.07     4496.59    625.53 o 
   2  36   2     6406.91     7023.68    579.69 o 
   4  36   2      905.21     1260.51    181.08 o 
   6  36   2     1935.28     1565.88    205.01 o 
   8  36   2     1015.51      926.33    229.82 o 
  10  36   2     3014.28     3615.19    578.42 o 
  12  36   2     6209.85     6191.37   1129.21 o 
   0  38   2    19383.53    15716.26   1008.07 o 
   2  38   2     1758.47     1503.38    258.73 o 
   4  38   2      672.04     1281.18    283.22 o 
   6  38   2      665.01      242.23     96.89 o 
   8  38   2     7816.89     8190.63    606.14 o 
  10  38   2      689.84     1040.52    486.16 o 
  12  38   2      201.03       74.56    581.85 o 
   2  40   2     1297.69     1401.73    236.47 o 
   4  40   2    82872.13    85967.47   5941.53 o 
   6  40   2      234.04       69.45    111.95 o 
   8  40   2    17275.40    16692.10    873.65 o 
  10  40   2      150.24      447.19    319.04 o 
   0  42   2     1625.87     1036.37    389.89 o 
   2  42   2     8369.70     8290.93    626.24 o 
   4  42   2     3855.78     5987.23    711.82 o 
   6  42   2     1413.28     1402.60    168.15 o 
   8  42   2     4140.78     4505.41    491.97 o 
  10  42   2     6476.33     6918.66    721.55 o 
   2  44   2     4226.24     5562.12    534.65 o 
   4  44   2    24604.02    25755.77   2178.76 o 
   6  44   2      759.99      545.39    160.39 o 
   8  44   2    12251.78    10428.39    741.99 o 
  10  44   2     3426.82     3739.74    577.74 o 
   0  46   2      381.98      737.34    386.95 o 
   2  46   2    15185.32    17177.32    913.14 o 
   4  46   2     3559.68     3134.01    435.98 o 
   6  46   2      668.82      435.86    229.30 o 
   8  46   2     3691.49     3732.44    448.72 o 
  10  46   2      507.19      629.49    502.23 o 
   2  48   2      876.13     2616.76    438.36 o 
   4  48   2     2514.45     3088.08    480.46 o 
   6  48   2      154.93      -25.43    117.32 o 
   8  48   2      378.22      277.85    127.15 o 
  10  48   2      305.37      569.21    496.11 o 
   0  50   2     2690.88     6209.68   1048.91 o 
   2  50   2    37157.63    39579.66   1431.49 o 
   4  50   2     3168.03     5035.98    577.53 o 
   6  50   2       65.67     -101.72    192.57 o 
   8  50   2     1340.67     1080.46    251.67 o 
   2  52   2     9929.15    12607.79    842.77 o 
   4  52   2     2334.48     2344.50    381.65 o 
   6  52   2     1597.74     1541.00    293.89 o 
   8  52   2      503.14      353.69    235.96 o 
   0  54   2     9834.60    11627.04   1383.40 o 
   2  54   2     1700.02     2159.71    442.74 o 
   4  54   2      343.18      466.39    387.56 o 
   6  54   2     6427.88     6484.07    528.01 o 
   8  54   2      526.57      262.97    244.42 o 
   2  56   2      816.23     1436.62    380.80 o 
   4  56   2     3200.43     4743.48    691.57 o 
   6  56   2     2222.58     2752.12    520.21 o 
   8  56   2     1569.87     1082.28    357.55 o 
   0  58   2     2309.78     3421.66    829.67 o 
   2  58   2      822.99     1330.26    407.88 o 
   4  58   2      566.61     3707.57    661.65 o 
   6  58   2     1255.61     1233.61    568.32 o 
   2  60   2     4471.24     5293.17    694.61 o 
   4  60   2      621.59      282.20    511.33 o 
   6  60   2    11242.97    11718.05   1199.44 o 
   0  62   2     1486.68     1922.46    652.50 o 
   2  62   2      520.98     1120.15    425.67 o 
   4  62   2      207.41      237.75    967.01 o 
   2  64   2      683.88      857.29    365.03 o 
   4  64   2       88.13      115.38    368.32 o 
   0  66   2    15732.84    19489.67   1979.82 o 
   2  66   2      238.35      764.64    312.19 o 
   1   1   3    45029.53    46793.25    425.14 o 
   3   1   3    77911.95    83264.26    567.52 o 
   5   1   3    12767.57    12700.45    266.31 o 
   7   1   3    28073.75    27288.67    490.59 o 
   9   1   3     6067.49     6085.09    320.16 o 
  11   1   3     5214.43     5022.68    350.19 o 
  13   1   3      220.16      175.00     91.10 o 
   1   3   3     2228.64     3013.73    138.76 o 
   3   3   3    91539.14    87624.53    618.87 o 
   5   3   3    36093.76    35921.54    449.49 o 
   7   3   3    15162.04    15843.81    378.87 o 
   9   3   3    20536.73    20460.63    618.79 o 
  11   3   3     2853.36     3244.00    290.68 o 
  13   3   3     1787.22     1569.56    203.22 o 
   1   5   3    26869.92    24847.49    345.10 o 
   3   5   3    43019.63    39988.48    499.52 o 
   5   5   3    10646.84     9994.71    236.07 o 
   7   5   3     2477.18     2428.03    147.00 o 
   9   5   3    22585.51    22624.12   1215.73 o 
  11   5   3     5789.39     5641.73    358.63 o 
  13   5   3      394.05      198.39    120.04 o 
   1   7   3    92420.13    90068.25    814.50 o 
   3   7   3    15615.75    16608.06    238.85 o 
   5   7   3     9416.67     9283.16    228.69 o 
   7   7   3      183.00      100.97     46.86 o 
   9   7   3    31720.22    29842.21    748.64 o 
  11   7   3      510.78      422.08    103.01 o 
  13   7   3     8387.51     7799.45    494.89 o 
   1   9   3    87350.44    92794.11    651.53 o 
   3   9   3    12512.67    11268.43    226.74 o 
   5   9   3     4379.31     4281.83    170.48 o 
   7   9   3     9505.52     9179.28    300.28 o 
   9   9   3     7200.11     7185.20    381.21 o 
  11   9   3     9312.09     8795.08    449.88 o 
  13   9   3     1720.08     2146.73    276.50 o 
   1  11   3    28377.43    30777.36    364.83 o 
   3  11   3    58174.62    54783.38    494.04 o 
   5  11   3    64625.26    64445.47    763.16 o 
   7  11   3     3267.64     2713.27    176.61 o 
   9  11   3     7982.12     8043.13    384.79 o 
  11  11   3     2486.62     2964.32    280.75 o 
  13  11   3     3251.75     3164.53    292.09 o 
   1  13   3    25196.05    25470.54    338.55 o 
   3  13   3    20890.00    19067.62    282.83 o 
   5  13   3    17563.51    17602.51    373.87 o 
   7  13   3    31852.59    30497.66    584.66 o 
   9  13   3     2086.98     1945.91    197.15 o 
  11  13   3    19149.38    19213.04    668.25 o 
  13  13   3     1040.95      792.59    117.01 o 
   1  15   3    18587.16    16383.57    299.85 o 
   3  15   3      298.22      504.18     55.45 o 
   5  15   3    27808.95    26070.88    558.85 o 
   7  15   3    18152.56    18625.39    515.71 o 
   9  15   3     2632.60     2006.41    212.89 o 
  11  15   3     2789.00     2825.05    273.24 o 
  13  15   3     1618.43     1826.15    206.10 o 
   1  17   3      454.83     1170.12    228.91 o 
   3  17   3    23551.35    21897.29    440.33 o 
   5  17   3    45679.20    46201.68   1114.83 o 
   7  17   3    55241.56    55479.02   1335.41 o 
   9  17   3     6588.78     6227.89    360.59 o 
  11  17   3      434.86      417.95    104.63 o 
  13  17   3      751.94      629.91    120.93 o 
   1  19   3     2077.07     2119.14    117.75 o 
   3  19   3    22902.59    21158.72    440.35 o 
   5  19   3    72489.43    72917.74   1247.94 o 
   7  19   3     3657.81     3850.26    249.06 o 
   9  19   3     9589.14     9098.78    405.36 o 
  11  19   3     2045.08     1692.48    198.73 o 
  13  19   3     2406.37     2089.10    245.74 o 
   1  21   3    45130.86    44102.75    581.60 o 
   3  21   3    13215.73    14124.58    396.19 o 
   5  21   3    10763.63    10219.83    452.10 o 
   7  21   3     2754.90     2901.64    237.18 o 
   9  21   3     6695.48     6530.74    343.54 o 
  11  21   3     1294.07     1547.54    195.14 o 
  13  21   3     2442.11     2479.26    285.99 o 
   1  23   3    66737.83    67012.40    890.93 o 
   3  23   3    14226.21    13386.55    395.27 o 
   5  23   3    11036.10    11170.93    427.36 o 
   7  23   3    12937.45    13307.30    506.75 o 
   9  23   3     1280.70     1525.68    215.90 o 
  11  23   3     7283.26     6236.35    464.96 o 
  13  23   3     5398.08     5557.20    494.83 o 
   1  25   3    23594.35    22426.38    472.55 o 
   3  25   3    15531.21    14811.94    539.33 o 
   5  25   3    18093.36    18759.54    569.28 o 
   7  25   3    10071.94     9582.13    527.72 o 
   9  25   3     3227.53     3269.77    318.73 o 
  11  25   3     7744.20     8518.54    509.43 o 
  13  25   3     2886.56     3165.22    372.25 o 
   1  27   3    10448.09    10859.81    350.23 o 
   3  27   3    31591.94    28386.93    757.80 o 
   5  27   3     2749.83     2519.79    234.84 o 
   7  27   3     5521.40     5958.19    405.88 o 
   9  27   3     2553.02     2703.64    367.00 o 
  11  27   3    10033.77    10378.16    677.06 o 
  13  27   3     1530.48     1378.17    304.70 o 
   1  29   3    30075.52    31661.38   3538.09 o 
   3  29   3     1409.23     1477.51    157.23 o 
   5  29   3      124.57      271.62     96.20 o 
   7  29   3     5051.07     5635.78    427.12 o 
   9  29   3     5075.69     5770.44    501.71 o 
  11  29   3     2760.03     2746.49    370.60 o 
   1  31   3    14966.84    15578.72    447.17 o 
   3  31   3    18073.18    18660.94    631.03 o 
   5  31   3    26520.65    25341.74   1159.31 o 
   7  31   3    22833.83    23402.77    832.14 o 
   9  31   3     1136.98     1602.08    308.86 o 
  11  31   3      547.74      275.55    268.65 o 
   1  33   3     4315.87     5346.61    357.64 o 
   3  33   3     9005.02     8486.74    444.52 o 
   5  33   3    44593.34    43352.89   2098.09 o 
   7  33   3     1025.03     1228.54    283.54 o 
   9  33   3    13359.28    13626.69    801.86 o 
  11  33   3     1080.06     1292.07    403.26 o 
   1  35   3     4150.30     4593.37    326.79 o 
   3  35   3     2658.99     2275.44    240.69 o 
   5  35   3     4787.07     6022.39    497.03 o 
   7  35   3      381.04      465.40    194.70 o 
   9  35   3     4021.90     3980.16    464.68 o 
  11  35   3     1968.93     2168.93    361.71 o 
   1  37   3    29770.85    26312.31    781.96 o 
   3  37   3     1954.75     1855.42    224.75 o 
   5  37   3     9397.90     8920.71    584.40 o 
   7  37   3     1592.27     1818.11    310.80 o 
   9  37   3     6135.83     6286.56    493.63 o 
  11  37   3     1269.61     1363.65    305.22 o 
   1  39   3     3969.34     3814.25    353.42 o 
   3  39   3    13696.22    13752.90    610.94 o 
   5  39   3     3368.07     3676.07    375.82 o 
   7  39   3    11648.97    12513.04    753.04 o 
   9  39   3       93.78      241.00    153.90 o 
  11  39   3     2391.20     2813.15    429.67 o 
   1  41   3    14630.69    13863.84    660.43 o 
   3  41   3     9500.92     9601.96    574.69 o 
   5  41   3     1934.09     2001.73    362.29 o 
   7  41   3     1645.44     1819.38    327.24 o 
   9  41   3      702.96     1017.05    265.62 o 
  11  41   3     3536.19     3958.60    535.21 o 
   1  43   3    15657.24    15346.19    709.11 o 
   3  43   3    10787.80    10822.80    649.37 o 
   5  43   3     3483.12     2918.92    420.37 o 
   7  43   3      377.77      550.15    215.24 o 
   9  43   3     2525.06     3361.09    455.34 o 
   1  45   3     3574.07     3624.86    360.38 o 
   3  45   3     1640.29     1483.79    263.31 o 
   5  45   3     1383.36     1261.01    465.02 o 
   7  45   3     6624.52     6776.70    588.14 o 
   9  45   3     3175.26     4263.44    524.13 o 
   1  47   3     4490.71     4197.91    383.53 o 
   3  47   3      497.24      553.89    256.01 o 
   5  47   3    10269.38    10248.84    736.81 o 
   7  47   3     2889.24     3564.51    449.69 o 
   9  47   3     3569.92     4745.09    553.59 o 
   1  49   3      993.00     1425.39    394.51 o 
   3  49   3     4388.57     4747.79    473.00 o 
   5  49   3     1039.58     1768.06    649.71 o 
   7  49   3     1521.57     1622.18    372.15 o 
   9  49   3     3360.14     4113.74    537.40 o 
   1  51   3     6689.83     7357.10    742.74 o 
   3  51   3     3185.86     3147.81    475.09 o 
   5  51   3     6190.51     6019.01    714.87 o 
   7  51   3     3529.71     4239.16    541.49 o 
   1  53   3     1993.42     2472.70    518.89 o 
   3  53   3     6259.24     6491.62    473.28 o 
   5  53   3     1550.77     1075.93    360.65 o 
   7  53   3     9191.60     9241.52    733.52 o 
   1  55   3      510.01      748.66    298.61 o 
   3  55   3     1035.73     1292.61    349.62 o 
   5  55   3      613.86      516.20    488.39 o 
   7  55   3      245.36      344.83    370.79 o 
   1  57   3    12897.22    16212.62   1214.98 o 
   3  57   3     2170.12     1897.41    311.09 o 
   5  57   3     1855.11     1783.46    378.24 o 
   1  59   3     4741.96     6443.15    796.48 o 
   3  59   3      811.99      401.95    230.65 o 
   5  59   3     2418.80     2429.21    480.33 o 
   1  61   3     3395.57     3513.51    605.85 o 
   3  61   3      537.41      156.14    227.43 o 
   1  63   3     2526.93     2316.27    608.40 o 
   3  63   3     1666.47     2276.34    684.42 o 
   0   0   4   418003.22   410455.41   5333.51 o 
   4   0   4    29647.17    32735.91    917.90 o 
   8   0   4    57220.52    57531.94   4445.66 o 
  12   0   4     7996.81     7994.90   1023.90 o 
   2   2   4     1310.81     1370.72     81.00 o 
   4   2   4    21190.32    19588.79    381.02 o 
   6   2   4    23269.31    23238.38    464.02 o 
   8   2   4     1316.54     1915.99    217.86 o 
  10   2   4     4018.27     3717.41    304.26 o 
  12   2   4     4018.43     4298.13    367.97 o 
   0   4   4    32712.25    34737.13    784.67 o 
   2   4   4     6021.08     4931.92    162.96 o 
   4   4   4    13524.72    14017.19    298.41 o 
   6   4   4     1458.13     1857.14    131.91 o 
   8   4   4      862.54     1431.44    172.76 o 
  10   4   4     4102.75     3911.56    315.20 o 
  12   4   4      639.73      695.37    139.74 o 
   2   6   4    48786.14    48208.98    683.93 o 
   4   6   4     3258.74     3239.23    136.48 o 
   6   6   4    52482.74    48075.22   1015.41 o 
   8   6   4    10312.45    10741.72    449.53 o 
  10   6   4     1213.86      616.90    210.38 o 
  12   6   4     2653.89     2445.87    266.96 o 
   0   8   4    57132.25    54169.67    843.07 o 
   2   8   4    20948.56    22153.19    363.44 o 
   4   8   4      536.00      597.73     58.85 o 
   6   8   4     1786.34     2754.95    203.82 o 
   8   8   4    27863.01    27272.71    894.21 o 
  10   8   4      797.70      543.39    102.67 o 
  12   8   4     1267.48     1170.68    190.44 o 
   2  10   4    23673.71    24487.38    448.04 o 
   4  10   4    31817.89    31413.93    466.29 o 
   6  10   4    73066.17    73174.98   1371.88 o 
   8  10   4    10766.37    10615.49    410.74 o 
  10  10   4     3534.72     3508.53    291.80 o 
  12  10   4     1296.98     1009.50    165.33 o 
   0  12   4    33362.45    32743.82    652.30 o 
   2  12   4    16436.30    15323.54    361.17 o 
   4  12   4     3258.62     3864.81    177.42 o 
   6  12   4    14571.24    13646.35    457.47 o 
   8  12   4      225.94      223.39     54.35 o 
  10  12   4     7302.34     7813.36    428.86 o 
  12  12   4      866.26      798.93    133.19 o 
   2  14   4    23551.56    22199.20    445.13 o 
   4  14   4     2314.13     2099.19    143.10 o 
   6  14   4      196.82      400.43    155.50 o 
   8  14   4     4238.86     3626.40    240.38 o 
  10  14   4    10237.46    10165.29    492.89 o 
  12  14   4      809.08     1130.73    191.67 o 
   0  16   4    65367.06    61478.03   1050.72 o 
   2  16   4    46511.43    45107.83    649.36 o 
   4  16   4     8213.08     8406.67    353.11 o 
   6  16   4     1191.54      904.76     93.24 o 
   8  16   4     6301.78     6318.50    391.24 o 
  10  16   4     4110.01     4107.09    328.54 o 
  12  16   4     4566.90     4447.78    371.20 o 
   2  18   4    17470.56    17396.49    423.80 o 
   4  18   4    37102.10    35728.04    700.97 o 
   6  18   4     3944.78     3772.37    236.79 o 
   8  18   4     4592.12     4111.33    304.26 o 
  10  18   4     2614.27     2570.87    265.23 o 
  12  18   4     5101.07     5496.91    405.75 o 
   0  20   4      191.59      165.85     52.41 o 
   2  20   4   100626.09    97747.63   1049.99 o 
   4  20   4     6354.21     6799.44    324.10 o 
   6  20   4     3905.18     4086.42    253.98 o 
   8  20   4     5800.02     5577.45    323.85 o 
  10  20   4     8856.36     8527.51    468.94 o 
  12  20   4      515.13      782.83    163.73 o 
   2  22   4     7036.83     6884.49    298.89 o 
   4  22   4     1368.34     1517.79    158.65 o 
   6  22   4    13738.90    13283.35    594.43 o 
   8  22   4     4220.14     4696.66    340.49 o 
  10  22   4     2166.53     2394.63    278.11 o 
  12  22   4     1149.80     1367.20    237.83 o 
   0  24   4     2717.49     2349.56    299.83 o 
   2  24   4      663.27      595.75    109.97 o 
   4  24   4     6292.27     7200.62    395.41 o 
   6  24   4     6404.85     6435.43    430.96 o 
   8  24   4     3723.60     4628.31    417.62 o 
  10  24   4     1124.60     1196.72    195.36 o 
  12  24   4       98.88       68.30     72.29 o 
   2  26   4      589.91      735.62    109.06 o 
   4  26   4    87948.64    86737.22   1289.20 o 
   6  26   4     1613.04     1658.54    236.10 o 
   8  26   4    15425.67    15431.46    722.08 o 
  10  26   4     1216.46     1136.51    226.70 o 
  12  26   4      268.51      303.68    135.43 o 
   0  28   4    26475.01    25223.73   1065.68 o 
   2  28   4    21458.75    21295.95    583.53 o 
   4  28   4     2986.76     4380.73    336.34 o 
   6  28   4     3473.86     4847.86    646.11 o 
   8  28   4     7493.05     8986.03   1030.15 o 
  10  28   4     7464.67     6755.64    853.37 o 
  12  28   4     1306.40     1311.21    280.35 o 
   2  30   4     2996.20     3274.28    288.65 o 
   4  30   4    28960.10    27427.18    765.89 o 
   6  30   4     5441.39     5771.26    466.14 o 
   8  30   4    10641.64    11745.71    650.73 o 
  10  30   4     3890.46     4379.76    545.32 o 
   0  32   4     3739.97     3314.71    407.00 o 
   2  32   4    25659.29    25220.24    673.40 o 
   4  32   4      621.96      745.10    155.22 o 
   6  32   4     1748.69     1627.97    257.26 o 
   8  32   4     3224.92     3446.17    369.84 o 
  10  32   4     2387.32     3020.95    555.60 o 
   2  34   4    19692.68    19397.27    617.90 o 
   4  34   4    11050.76    10375.44    492.63 o 
   6  34   4     6588.56     6921.17    554.53 o 
   8  34   4     1173.61     1313.25    229.38 o 
  10  34   4      399.91      922.30    285.14 o 
   0  36   4    14338.52    12763.74    849.46 o 
   2  36   4    23792.45    22929.91    671.14 o 
   4  36   4     2291.74     2384.47    247.62 o 
   6  36   4      802.57      928.48    253.42 o 
   8  36   4     3806.11     4140.60    393.71 o 
  10  36   4     5235.01     5332.17    561.26 o 
   2  38   4     7501.07     7255.64    385.58 o 
   4  38   4     3553.26     3620.59    305.34 o 
   6  38   4    11548.43    12088.13    669.30 o 
   8  38   4     2664.14     2907.63    338.63 o 
  10  38   4        1.97      102.51    248.88 o 
   0  40   4     5351.69     4742.28    529.94 o 
   2  40   4     1461.51     1024.10    157.59 o 
   4  40   4     1989.42     2249.44    249.89 o 
   6  40   4     6703.62     7452.39    533.19 o 
   8  40   4      488.29      807.35    233.88 o 
  10  40   4     1018.24     1011.95    279.35 o 
   2  42   4     5722.48     4784.96    395.32 o 
   4  42   4     9473.46     9647.67    499.23 o 
   6  42   4      701.99     1183.91    250.54 o 
   8  42   4     3805.97     3596.08    460.14 o 
   0  44   4    21884.06    20306.59   1592.65 o 
   2  44   4     2461.38     2534.90    350.46 o 
   4  44   4      701.57      552.74    142.67 o 
   6  44   4     4163.75     4626.82    466.05 o 
   8  44   4     4329.59     5083.98    743.22 o 
   2  46   4    15065.79    13915.54    806.47 o 
   4  46   4      225.59      383.23    174.15 o 
   6  46   4    10152.55    10328.07    647.54 o 
   8  46   4     1226.39     1266.20    469.90 o 
   0  48   4     4907.21     4134.80    742.10 o 
   2  48   4     6215.05     6184.59    551.95 o 
   4  48   4     3168.07     2963.21    319.01 o 
   6  48   4      337.01      592.42    309.65 o 
   8  48   4      159.97      432.22    299.18 o 
   2  50   4      744.60      898.04    198.44 o 
   4  50   4      318.80      649.56    521.81 o 
   6  50   4      707.65      581.36    326.65 o 
   0  52   4    14252.68    14108.25   1473.57 o 
   2  52   4     1154.72      750.10    407.67 o 
   4  52   4      682.33      652.54    189.71 o 
   6  52   4      564.55      627.78    316.10 o 
   2  54   4      878.71      454.68    387.18 o 
   4  54   4    10682.47    11845.88   1722.82 o 
   6  54   4     1453.38     1677.27    481.97 o 
   0  56   4    14673.53    13369.06   1517.59 o 
   2  56   4      526.63      271.15    304.44 o 
   4  56   4     2766.80     3260.76    672.48 o 
   2  58   4     1014.79      581.86    374.65 o 
   4  58   4     3888.20     4120.66    794.54 o 
   0  60   4      320.87       67.66     89.77 o 
   2  60   4     3590.29     3498.03    507.08 o 
   1   1   5    21244.35    20277.19    504.46 o 
   3   1   5    10429.21    10541.54    378.21 o 
   5   1   5     4673.83     4792.51    265.94 o 
   7   1   5    24962.80    25105.91   1166.66 o 
   9   1   5      572.65      259.93     73.70 o 
  11   1   5     7103.10     6335.14    450.27 o 
   1   3   5     2463.47     2336.59    191.36 o 
   3   3   5    17543.46    17534.71    481.71 o 
   5   3   5    16947.14    17087.37    493.45 o 
   7   3   5     8662.37     8737.68    521.26 o 
   9   3   5     3330.67     2748.48    254.73 o 
  11   3   5     1326.47     1274.60    207.05 o 
   1   5   5      657.78      593.98    104.43 o 
   3   5   5     2788.73     2267.47    172.39 o 
   5   5   5     5340.14     5057.39    272.74 o 
   7   5   5      514.75      485.34     92.43 o 
   9   5   5      456.39      480.22    122.90 o 
  11   5   5     2566.10     2413.85    261.17 o 
   1   7   5    35222.96    35025.89    883.66 o 
   3   7   5    12136.22    12438.29    414.09 o 
   5   7   5     4457.62     4160.60    245.43 o 
   7   7   5     2348.35     2192.01    211.17 o 
   9   7   5    11714.40    10980.75    801.66 o 
  11   7   5       78.89       34.75     84.67 o 
   1   9   5    35283.27    33635.66    739.41 o 
   3   9   5    30473.95    28704.40    637.61 o 
   5   9   5     1128.54      935.88    129.55 o 
   7   9   5     6758.66     6628.77    333.89 o 
   9   9   5     3872.62     3973.11    388.78 o 
  11   9   5     3240.79     2989.89    303.03 o 
   1  11   5    10024.75    10051.25    370.86 o 
   3  11   5    21119.55    20375.54    592.83 o 
   5  11   5    20940.87    20696.83    814.63 o 
   7  11   5      155.87      322.61     79.09 o 
   9  11   5     4245.95     4226.73    313.86 o 
  11  11   5     2374.97     2038.39    262.55 o 
   1  13   5    12508.30    12848.48    414.66 o 
   3  13   5    27599.49    28464.76    637.53 o 
   5  13   5     4760.75     4957.59    282.30 o 
   7  13   5     6038.48     5831.57    325.52 o 
   9  13   5     1261.78     1276.93    171.79 o 
  11  13   5     1954.85     1999.71    253.45 o 
   1  15   5     1335.62     1350.65    167.68 o 
   3  15   5    10504.47    11028.66    415.43 o 
   5  15   5      229.68      559.62    141.26 o 
   7  15   5     5578.95     5266.22    316.44 o 
   9  15   5     4817.02     4699.79    384.86 o 
  11  15   5       81.36       81.03    143.70 o 
   1  17   5     2033.86     1843.96    183.72 o 
   3  17   5    38890.27    38697.45    768.28 o 
   5  17   5    22674.63    21553.05    618.40 o 
   7  17   5    14614.40    14535.11    644.16 o 
   9  17   5     3352.03     3823.62    381.39 o 
  11  17   5      863.29      577.30    172.04 o 
   1  19   5     3006.93     2796.61    211.64 o 
   3  19   5    32202.61    32095.54    702.64 o 
   5  19   5    18589.32    18251.50    567.67 o 
   7  19   5      339.20      292.30    201.34 o 
   9  19   5    11739.36    12103.18    817.61 o 
  11  19   5      285.56      235.22    212.55 o 
   1  21   5     5539.38     5352.16    300.68 o 
   3  21   5     1982.88     2422.66    226.95 o 
   5  21   5     3762.50     3685.45    269.42 o 
   7  21   5      299.33      441.60    151.72 o 
   9  21   5     9028.36     8841.49    762.93 o 
  11  21   5      822.00     1185.32    307.12 o 
   1  23   5    25724.40    24665.72    708.11 o 
   3  23   5     4925.85     5109.15    316.18 o 
   5  23   5     3110.59     3219.99    254.10 o 
   7  23   5     3910.98     4411.86    402.18 o 
   9  23   5     3278.54     3959.90    594.91 o 
  11  23   5     2588.65     2737.33    541.23 o 
   1  25   5     4205.22     4413.71    354.53 o 
   3  25   5    16331.55    15677.86    618.72 o 
   5  25   5     7518.96     7215.52    402.93 o 
   7  25   5     2994.95     3108.17    342.39 o 
   9  25   5     1927.09     1965.86    326.92 o 
  11  25   5     1817.19     3060.77    645.02 o 
   1  27   5     8742.64     8372.06    472.28 o 
   3  27   5    16103.34    15693.43    637.08 o 
   5  27   5      198.75      316.36     95.69 o 
   7  27   5     5284.99     5573.11    453.36 o 
   9  27   5     1271.21      897.53    429.67 o 
   1  29   5    17279.54    17083.63    669.98 o 
   3  29   5     6622.86     7399.39    511.25 o 
   5  29   5     2032.02     2041.51    252.09 o 
   7  29   5     1027.10     1353.29    237.53 o 
   9  29   5      394.22      538.96    291.46 o 
   1  31   5     4704.69     4687.96    368.94 o 
   3  31   5     3511.43     3262.28    298.45 o 
   5  31   5     1675.01     1951.40    271.39 o 
   7  31   5     4032.29     4446.00    398.55 o 
   9  31   5      617.24     1019.30    333.57 o 
   1  33   5     5369.82     4763.83    376.61 o 
   3  33   5     4395.01     4334.21    439.20 o 
   5  33   5    15134.74    14984.37    711.48 o 
   7  33   5      438.99      717.48    188.15 o 
   9  33   5     1110.07     1563.18    422.11 o 
   1  35   5     8853.79     8430.78    515.26 o 
   3  35   5     1627.79     1613.92    284.67 o 
   5  35   5     5567.81     6742.85    507.86 o 
   7  35   5     4271.75     4332.63    424.25 o 
   9  35   5     1910.36     2397.09    342.46 o 
   1  37   5     5935.33     6071.64    449.24 o 
   3  37   5      896.42      683.34    186.27 o 
   5  37   5     8331.95     8926.32    578.96 o 
   7  37   5     5945.39     6818.78    533.45 o 
   9  37   5     3875.92     4667.45    497.16 o 
   1  39   5     3892.05     3669.24    348.37 o 
   3  39   5      733.48      544.47    139.14 o 
   5  39   5     6335.58     6172.29    490.13 o 
   7  39   5     5431.07     5361.24    484.07 o 
   1  41   5      319.02      383.75    130.47 o 
   3  41   5     3036.48     2886.29    385.27 o 
   5  41   5     1241.40      888.30    188.03 o 
   7  41   5      913.44     1155.66    261.20 o 
   1  43   5    13858.10    12923.90    692.27 o 
   3  43   5      709.75      358.09    157.04 o 
   5  43   5      812.57      806.44    246.05 o 
   7  43   5     2521.82     2884.47    365.67 o 
   1  45   5     5840.34     5628.99    483.04 o 
   3  45   5     1009.79      624.55    157.31 o 
   5  45   5     5526.98     5444.83    611.65 o 
   7  45   5     3900.50     4690.33    462.13 o 
   1  47   5     6313.47     5608.59    470.68 o 
   3  47   5       52.14     -111.13    111.13 o 
   5  47   5     3994.13     4472.72    555.99 o 
   1  49   5     2771.58     2371.72    323.34 o 
   3  49   5     3130.05     1980.06    336.43 o 
   5  49   5     1993.48     1965.17    477.55 o 
   1  51   5     6125.83     6132.89    514.40 o 
   3  51   5      613.63      429.68    162.51 o 
   5  51   5     1273.98     1065.55    326.66 o 
   1  53   5     1755.59     1919.10    304.77 o 
   3  53   5     3802.55     3016.45    447.49 o 
   1  55   5     1953.65     1566.00    263.18 o 
   2   0   6    12145.32    12100.10   1271.08 o 
   6   0   6      201.21       34.33    140.88 o 
  10   0   6     9639.51     8559.14   1048.66 o 
   0   2   6    36971.77    34154.43   1379.85 o 
   2   2   6     9614.21     9649.79    405.12 o 
   4   2   6     3079.23     2817.80    227.50 o 
   6   2   6     1477.48     1554.19    196.70 o 
   8   2   6     1478.92     1578.25    300.56 o 
  10   2   6     2574.90     2778.57    470.08 o 
   2   4   6       68.40      442.76    123.98 o 
   4   4   6    13205.81    13514.71    567.99 o 
   6   4   6     8663.72     7642.51    412.72 o 
   8   4   6     5151.81     5059.35    449.88 o 
  10   4   6     1678.54     1721.50    347.74 o 
   0   6   6     3568.37     3525.31    425.19 o 
   2   6   6    17883.86    18315.53    615.37 o 
   4   6   6     1317.87     1424.06    161.83 o 
   6   6   6     1511.03     1790.14    218.37 o 
   8   6   6     4876.23     5040.67    545.25 o 
  10   6   6     2329.71     2224.33    376.02 o 
   2   8   6    15036.51    15589.74    666.03 o 
   4   8   6     2139.07     1956.58    178.23 o 
   6   8   6    19155.88    17501.98    627.19 o 
   8   8   6     2295.24     2411.20    316.69 o 
  10   8   6     2091.22     1804.38    350.10 o 
   0  10   6     1632.99     1023.13    264.45 o 
   2  10   6      970.92      968.86    221.54 o 
   4  10   6     2431.53     3016.58    269.26 o 
   6  10   6     5445.77     5440.56    361.09 o 
   8  10   6     1899.57     1919.95    279.83 o 
  10  10   6     2346.11     2278.45    407.66 o 
   2  12   6     3327.07     2977.59    287.75 o 
   4  12   6    17198.24    18081.63    625.87 o 
   6  12   6     1586.62     1573.23    192.83 o 
   8  12   6     2100.97     1738.52    260.73 o 
  10  12   6     2497.72     2296.17    402.66 o 
   0  14   6    64837.87    67102.77   1960.06 o 
   2  14   6     3752.79     3845.60    337.53 o 
   4  14   6    13654.44    12865.03    537.29 o 
   6  14   6      261.63      419.90    135.03 o 
   8  14   6     3649.77     3492.18    423.15 o 
  10  14   6     1053.25      834.33    245.52 o 
   2  16   6      943.01     1266.19    190.03 o 
   4  16   6     1765.69     1968.92    228.70 o 
   6  16   6     3942.76     3946.42    394.39 o 
   8  16   6     4019.95     4273.55    724.75 o 
  10  16   6     1317.05     1194.73    248.46 o 
   0  18   6    14941.00    14779.39    954.01 o 
   2  18   6     7074.74     6141.18    397.95 o 
   4  18   6     3405.11     3052.51    266.18 o 
   6  18   6     3513.29     3993.20    416.46 o 
   8  18   6     1101.15     1005.25    266.72 o 
  10  18   6     2660.20     2887.40   1053.17 o 
   2  20   6     7684.07     7444.06    436.07 o 
   4  20   6     5434.66     5334.30    355.20 o 
   6  20   6     8611.88     8411.01    590.89 o 
   8  20   6     2365.64     2289.16    340.45 o 
  10  20   6     1436.96     1154.09    497.21 o 
   0  22   6    20917.36    19438.31   1157.88 o 
   2  22   6     5892.64     5826.71    383.18 o 
   4  22   6     2591.47     2523.42    303.15 o 
   6  22   6     1769.68     2124.39    320.37 o 
   8  22   6     2888.37     2743.64    374.40 o 
   2  24   6     2709.97     2604.48    288.10 o 
   4  24   6     8114.66     8216.84    524.63 o 
   6  24   6    16498.37    16833.66    755.07 o 
   8  24   6     1924.30     1782.73    294.67 o 
   0  26   6    11145.52    10661.90   1184.41 o 
   2  26   6      247.76      193.66    126.59 o 
   4  26   6      759.98     1124.51    232.38 o 
   6  26   6     6713.57     7452.54    575.67 o 
   8  26   6      337.52      290.31    265.00 o 
   2  28   6     1380.18     1631.83    326.17 o 
   4  28   6     7120.65     6866.78    590.68 o 
   6  28   6      151.32      654.33    226.85 o 
   8  28   6     3274.11     3385.70    370.57 o 
   0  30   6    11788.35    12583.72   1402.73 o 
   2  30   6     2881.12     3498.52    441.17 o 
   4  30   6      662.15      600.88    214.39 o 
   6  30   6     1398.55     1608.78    311.40 o 
   8  30   6      935.51     1285.98    315.24 o 
   2  32   6     5954.99     6619.65    827.63 o 
   4  32   6     4549.04     4549.48    494.73 o 
   6  32   6     3629.50     4241.21    465.06 o 
   8  32   6      739.99     1033.48    236.03 o 
   0  34   6     2212.96     2484.60    770.52 o 
   2  34   6    17464.94    17295.23    943.14 o 
   4  34   6     2295.79     2682.59    386.97 o 
   6  34   6     1517.39     2093.85    352.58 o 
   8  34   6      598.54      857.79    233.92 o 
   2  36   6     2814.79     3188.35    438.24 o 
   4  36   6      303.51      231.90    248.19 o 
   6  36   6     2281.18     2602.57    513.08 o 
   0  38   6     1489.30     1806.10    591.54 o 
   2  38   6      920.38      868.35    239.78 o 
   4  38   6      300.15      962.08    344.98 o 
   6  38   6     1426.20     1532.94    393.62 o 
   2  40   6      138.41      419.73    169.05 o 
   4  40   6    14162.02    13532.51   1088.24 o 
   6  40   6      719.48      861.35    301.73 o 
   0  42   6      755.56      952.65    373.88 o 
   2  42   6     4002.27     3952.37    483.59 o 
   4  42   6      840.67     1644.71    503.87 o 
   2  44   6      322.07      647.03    222.91 o 
   4  44   6     4600.87     4162.11    638.36 o 
   0  46   6       23.37      -82.26    127.98 o 
   2  46   6     1938.88     1690.89    321.20 o 
   4  46   6     1665.90     1761.23    588.54 o 
   2  48   6       57.38      372.28    258.65 o 
   1   1   7     4366.15     4923.92    406.27 o 
   3   1   7     4748.37     5143.05    428.28 o 
   5   1   7      858.63      840.49    142.29 o 
   7   1   7     3389.04     3538.55    508.48 o 
   1   3   7     1030.87      866.05    189.36 o 
   3   3   7     5475.80     5456.49    449.66 o 
   5   3   7     4752.89     4580.65    309.05 o 
   7   3   7     1888.46     1612.93    230.98 o 
   1   5   7     8438.38     8419.37    536.12 o 
   3   5   7    10067.03    10743.50    621.15 o 
   5   5   7      901.96      885.27    136.49 o 
   7   5   7     2282.00     1745.22    237.30 o 
   1   7   7     5027.32     5304.49    441.69 o 
   3   7   7     1462.54     1412.09    229.90 o 
   5   7   7      145.41       13.30    111.40 o 
   7   7   7      642.47      429.92    144.69 o 
   1   9   7     3209.58     3432.37    353.53 o 
   3   9   7       28.00       89.25     92.84 o 
   5   9   7       48.58       33.41    111.26 o 
   7   9   7     2508.66     2388.93    282.85 o 
   1  11   7      842.65      522.95    168.25 o 
   3  11   7     7268.10     7509.94    536.20 o 
   5  11   7     6070.07     6361.76    425.79 o 
   7  11   7     1289.48     1259.04    277.54 o 
   1  13   7     1910.87     2040.21    294.51 o 
   3  13   7     4360.35     4061.74    400.05 o 
   5  13   7      923.47      974.87    224.75 o 
   7  13   7     5092.22     5422.25    520.49 o 
   1  15   7     6139.66     6450.51    494.11 o 
   3  15   7      808.36      927.31    217.19 o 
   5  15   7     2821.65     2923.41    432.18 o 
   7  15   7     2511.81     2878.98    400.89 o 
   1  17   7      591.88     1004.48    228.17 o 
   3  17   7     4415.05     4688.54    431.23 o 
   5  17   7     2158.75     3365.02    597.26 o 
   7  17   7     2999.33     3077.66    404.36 o 
   1  19   7     1914.42     1762.25    274.60 o 
   3  19   7      236.17      441.45    151.22 o 
   5  19   7     4346.96     4510.15    613.11 o 
   7  19   7      369.56      206.81    224.11 o 
   1  21   7     6572.44     6689.94    528.96 o 
   3  21   7     2032.29     2278.92    314.29 o 
   5  21   7     1596.98     1746.01    389.61 o 
   7  21   7      757.19      676.26    267.43 o 
   1  23   7     9389.90     9482.56    631.92 o 
   3  23   7     3916.70     3539.71    430.17 o 
   5  23   7     2471.13     2603.35    477.54 o 
   7  23   7      652.22      537.71    236.57 o 
   1  25   7     4546.41     4291.16    513.79 o 
   3  25   7     1189.79     1171.51    217.14 o 
   5  25   7     2743.23     2910.05    494.17 o 
   7  25   7     2932.52     2402.93    420.22 o 
   1  27   7     1963.67     1751.94    322.89 o 
   3  27   7     2084.94     2391.94    356.86 o 
   5  27   7      502.38      188.64     97.69 o 
   1  29   7      558.78      170.98     93.72 o 
   3  29   7      571.06      257.89    296.10 o 
   5  29   7      934.75     1028.66    539.14 o 
   1  31   7     1958.91     1279.08    285.55 o 
   3  31   7     2928.02     3070.91    422.78 o 
   5  31   7     6651.99     6613.93    807.22 o 
   1  33   7        6.34     -213.60    215.07 o 
   3  33   7     1915.20     2179.40    359.45 o 
   5  33   7     4625.74     5026.18    764.39 o 
   1  35   7      376.80      149.80    101.67 o 
   3  35   7     1400.81      965.33    203.17 o 
   1  37   7     2525.05     2059.97    417.69 o 
   3  37   7      323.43       76.30    231.07 o 
   1  39   7      292.77      242.32    406.27 o 
   0   0   8    24755.59    27593.86   2202.62 o 
   4   0   8     2123.40     2192.96    441.40 o 
   2   2   8      786.64      615.76    138.79 o 
   4   2   8      643.96      486.02    172.41 o 
   0   4   8     2094.88     1548.69    390.68 o 
   2   4   8     2280.99     1592.33    272.55 o 
   4   4   8     1022.40      605.43    232.97 o 
   2   6   8     3671.09     3840.14    408.79 o 
   4   6   8       23.54      -45.74    131.68 o 
   0   8   8     5973.61     6462.91    747.93 o 
   2   8   8     1307.25     1611.64    294.43 o 
   4   8   8     1724.19     1788.94    285.22 o 
   2  10   8     2831.57     3058.86    383.35 o 
   4  10   8     2991.78     3445.39    405.21 o 
   0  12   8     5690.81     5617.01    704.53 o 
   2  12   8     1179.88     1513.27    259.26 o 
   4  12   8     1389.00     1342.39    273.88 o 
   2  14   8      170.51      470.34    197.50 o 
   4  14   8      445.83      470.57    173.89 o 
   0  16   8     4571.82     3765.53    613.81 o 
   2  16   8     3440.88     3538.23    414.88 o 
   4  16   8     1405.18     1551.97    293.85 o 
   2  18   8      434.38      890.31    249.73 o 
   4  18   8     3375.29     4511.68    476.75 o 
   0  20   8       70.80      114.72    308.32 o 
   2  20   8     7598.23     7655.81    615.36 o 
   2  22   8     1133.45     1447.76    285.33 o 
   0  24   8      319.20      344.35    276.27 o 
   2  24   8      118.90      -74.83    435.24 o 
                                                 
